# Supplementary material for: Microglial depletion decreases Müller cell maturation and inner retinal vascular density
Source: Cell Commun Signal. 2025 Feb 17;23:90. doi: 10.1186/s12964-025-02083-5 (PMC11831819; doi:10.1186/s12964-025-02083-5)
Supplement: Supplementary file 1 — Supplementary Material 1 [file 12964_2025_2083_MOESM1_ESM.xlsx]

## Sheet: Sheet1
transcript_ID	length	gene_symbol	logFC	logCPM	LR	PValue	FDR	is_DE
ENSMUSG00000058743.4	2639	Kcnj14	-1.93127	3.85577	307.443	7.87662e-69	1.25782e-64	down
ENSMUSG00000083227.1	354	Gm11546	1.96212	4.60596	280.153	6.9526e-63	5.5513e-59	up
ENSMUSG00000045136.5	1922	Tubb2b	1.23495	9.00085	255.294	1.82105e-57	9.69344e-54	up
ENSMUSG00000051985.5	9009	Igfn1	-2.28176	3.65124	219.548	1.13467e-49	4.52988e-46	down
ENSMUSG00000025496.3	2774	Drd4	-1.85606	5.61923	172.387	2.22747e-39	7.11409e-36	down
ENSMUSG00000081478.1	354	AA623943	1.78426	4.45945	171.277	3.89233e-39	1.03594e-35	up
ENSMUSG00000000031.9	2372	H19	1.79456	6.95012	169.692	8.63869e-39	1.97073e-35	up
ENSMUSG00000001901.8	3669	Kcnh6	-1.14311	4.9106	168.917	1.27532e-38	2.54571e-35	down
ENSMUSG00000037885.11	6195	Stk35	-1.15626	6.39013	167.239	2.96625e-38	5.26311e-35	down
ENSMUSG00000051504.11	3383	Siglech	-4.1065	0.400583	164.853	9.85147e-38	1.46358e-34	down
ENSMUSG00000023267.4	2105	Gabrr2	-1.72259	3.06563	164.807	1.00817e-37	1.46358e-34	down
ENSMUSG00000020737.6	2149	Hn1	0.815716	7.17906	156.103	8.03752e-36	1.06959e-32	non-DE
ENSMUSG00000067786.9	1829	Nnat	0.889702	9.34784	150.76	1.18264e-34	1.45274e-31	non-DE
ENSMUSG00000004655.5	2627	Aqp1	-1.54947	3.55118	147.925	4.92614e-34	5.61897e-31	down
ENSMUSG00000034116.9	4893	Vav1	-2.69608	0.03184	146.778	8.77683e-34	9.34381e-31	down
ENSMUSG00000023979.7	2472	Guca1b	-1.36004	5.92822	144.321	3.02247e-33	3.01661e-30	down
ENSMUSG00000047139.8	1813	Cd24a	1.10114	7.45764	142.555	7.35468e-33	6.90864e-30	up
ENSMUSG00000024411.8	5315	Aqp4	-1.303	4.51724	138.942	4.53501e-32	4.02331e-29	down
ENSMUSG00000031285.7	12650	Dcx	0.83158	7.55124	132.902	9.49666e-31	7.98169e-28	non-DE
ENSMUSG00000019867.4	1480	Gje1	1.81328	3.35664	132.091	1.42911e-30	1.14107e-27	up
ENSMUSG00000036362.1	2524	P2ry13	-3.07315	0.424752	131.704	1.73652e-30	1.3205e-27	down
ENSMUSG00000037593.5	4296	BC030499	-2.30599	2.53909	128.386	9.24079e-30	6.70756e-27	down
ENSMUSG00000022367.7	4237	Has2	2.08311	2.13683	128.018	1.11209e-29	7.72126e-27	up
ENSMUSG00000022044.8	1916	Stmn4	0.728849	6.6917	127.569	1.39443e-29	9.27817e-27	non-DE
ENSMUSG00000075334.2	1460	Rprm	0.988187	5.51316	125.835	3.34073e-29	2.13392e-26	non-DE
ENSMUSG00000047261.9	1523	Gap43	0.931682	7.76291	125.095	4.85173e-29	2.9799e-26	non-DE
ENSMUSG00000026473.9	3329	Glul	-1.04338	9.22457	123.845	9.10917e-29	5.38757e-26	down
ENSMUSG00000038276.7	1942	Accn3	-1.12622	4.53294	116.565	3.57528e-27	2.03906e-24	down
ENSMUSG00000026100.5	2682	Mstn	1.13132	4.17848	114.941	8.10759e-27	4.46449e-24	up
ENSMUSG00000030522.8	7474	Mtmr10	-0.808181	5.21236	111.967	3.63376e-26	1.93425e-23	non-DE
ENSMUSG00000028957.6	9608	Per3	-0.912607	5.61444	109.184	1.47867e-25	7.61708e-23	non-DE
ENSMUSG00000004609.5	2571	Cd33	-2.81206	0.0843486	109.064	1.57103e-25	7.83994e-23	down
ENSMUSG00000047963.5	2071	Stbd1	1.22327	2.7296	108.775	1.81788e-25	8.79689e-23	up
ENSMUSG00000056752.9	15988	Dnahc9	-1.18895	3.42339	108.693	1.895e-25	8.90036e-23	down
ENSMUSG00000035615.6	5324	Frmpd1	-1.20938	5.77957	107.338	3.75359e-25	1.7126e-22	down
ENSMUSG00000003411.4	3524	Rab3b	0.836754	4.71773	107.238	3.94857e-25	1.75152e-22	non-DE
ENSMUSG00000038642.4	1358	Ctss	-2.60712	3.68205	105.431	9.82616e-25	4.24092e-22	down
ENSMUSG00000027500.8	1904	Stmn2	0.867822	8.67997	102.883	3.55552e-24	1.49416e-21	non-DE
ENSMUSG00000032303.5	3123	Chrna3	0.685944	5.57171	102.099	5.28027e-24	2.16207e-21	non-DE
ENSMUSG00000030096.7	6169	Slc6a6	-0.87443	8.76215	102.018	5.50298e-24	2.19693e-21	non-DE
ENSMUSG00000078532.2	2552	Nkain1	0.870871	6.09765	99.8204	1.66862e-23	6.49909e-21	non-DE
ENSMUSG00000028736.6	5862	Pax7	1.51786	5.19232	98.5749	3.12959e-23	1.18991e-20	up
ENSMUSG00000048163.8	2604	Selplg	-3.1399	0.848125	98.3443	3.51606e-23	1.30577e-20	down
ENSMUSG00000048583.9	5493	Igf2	1.39862	7.82515	98.2359	3.71392e-23	1.3479e-20	up
ENSMUSG00000025094.6	3803	Slc18a2	1.05148	4.64148	95.9729	1.16467e-22	4.13301e-20	up
ENSMUSG00000082100.1	1118	Glns-ps1	-0.969871	5.45919	95.8292	1.25233e-22	4.3475e-20	non-DE
ENSMUSG00000046240.7	3327	Hepacam	-2.53374	-1.03386	95.4031	1.55309e-22	5.27687e-20	down
ENSMUSG00000058392.6	7702	Rrp1b	-0.777219	5.958	95.1046	1.80588e-22	6.00793e-20	non-DE
ENSMUSG00000062380.3	1868	Tubb3	0.672298	8.7385	94.6268	2.29886e-22	7.49193e-20	non-DE
ENSMUSG00000020937.8	3393	Plcd3	-1.0104	4.41445	94.5068	2.44253e-22	7.80096e-20	down
ENSMUSG00000075411.2	1476	Bin2	-2.52443	0.132399	94.4283	2.54136e-22	7.95745e-20	down
ENSMUSG00000022686.8	5197	B3gnt5	1.0065	3.77158	94.3114	2.69597e-22	8.27922e-20	up
ENSMUSG00000032089.8	3496	Il10ra	-2.03457	-0.142228	94.0991	3.0011e-22	9.04236e-20	down
ENSMUSG00000005447.6	2107	Pafah1b3	0.68488	5.92887	93.9618	3.21665e-22	9.51235e-20	non-DE
ENSMUSG00000031394.5	1562	Opn1mw	-1.19807	4.70571	93.7159	3.6423e-22	1.05752e-19	down
ENSMUSG00000052105.8	9122	1110012J17Rik	-0.780243	7.84306	92.5217	6.65902e-22	1.89889e-19	non-DE
ENSMUSG00000055078.6	2653	Gabra5	1.05932	2.92076	92.0729	8.35422e-22	2.3405e-19	up
ENSMUSG00000041771.6	4522	Slc24a4	-1.36207	4.02381	91.8423	9.38652e-22	2.58437e-19	down
ENSMUSG00000034463.3	3405	Scara3	-1.37262	2.6943	91.1544	1.32889e-21	3.59678e-19	down
ENSMUSG00000015950.6	3616	Ncf1	-1.79104	0.687127	91.0474	1.40271e-21	3.73331e-19	down
ENSMUSG00000054675.5	2315	Tmem119	-3.14402	-0.363649	90.8929	1.51663e-21	3.97033e-19	down
ENSMUSG00000074264.5	3446	Amy1	-1.06661	4.8473	90.5031	1.84686e-21	4.75687e-19	down
ENSMUSG00000036353.7	2379	P2ry12	-3.04466	2.12207	89.8716	2.54125e-21	6.44146e-19	down
ENSMUSG00000029231.9	6737	Pdgfra	1.27023	6.95174	89.3808	3.25674e-21	8.12609e-19	up
ENSMUSG00000024227.7	4174	2610034M16Rik	-1.40914	4.12822	87.7852	7.29646e-21	1.79257e-18	down
ENSMUSG00000054150.5	5532	4831426I19Rik	-1.3909	1.8361	86.0676	1.73891e-20	4.20738e-18	down
ENSMUSG00000040728.9	6305	Esrp1	-1.97104	-0.36868	84.7605	3.36789e-20	8.02714e-18	down
ENSMUSG00000024608.4	1384	Rps14	0.773221	7.8158	83.0993	7.80343e-20	1.83254e-17	non-DE
ENSMUSG00000048865.9	5191	Arhgap30	-2.72714	-0.466757	82.941	8.45406e-20	1.95656e-17	down
ENSMUSG00000032010.7	4384	Usp2	-1.04415	4.3636	82.4652	1.07549e-19	2.45349e-17	down
ENSMUSG00000034684.6	3486	Sema3f	-0.778669	6.47243	82.2248	1.21458e-19	2.73177e-17	non-DE
ENSMUSG00000043822.11	4722	Adamtsl5	-1.70002	-0.34431	81.2542	1.98472e-19	4.40193e-17	down
ENSMUSG00000063696.5	1099	Gm8730	0.725473	6.07521	80.8364	2.45205e-19	5.36394e-17	non-DE
ENSMUSG00000002944.8	3927	Cd36	1.60961	1.18993	80.0139	3.71785e-19	8.02302e-17	up
ENSMUSG00000021340.5	3584	Gpld1	-1.25879	3.85663	79.6813	4.39948e-19	9.36737e-17	down
ENSMUSG00000079110.4	5055	Capn3	-2.16945	-0.338643	79.5071	4.80507e-19	1.00963e-16	down
ENSMUSG00000029819.6	566	Npy	0.938951	5.71289	79.4693	4.89789e-19	1.01577e-16	non-DE
ENSMUSG00000070683.4	3212	Lactbl1	-1.11212	6.24223	79.0312	6.1137e-19	1.25166e-16	down
ENSMUSG00000078493.2	459	A930039A15Rik	-1.9516	0.666444	78.2016	9.30428e-19	1.88076e-16	down
ENSMUSG00000007656.7	4957	Arpp19	0.551366	6.99736	78.0403	1.00958e-18	2.01524e-16	non-DE
ENSMUSG00000016552.7	5939	Foxred2	-0.73567	4.67054	77.6608	1.22342e-18	2.4023e-16	non-DE
ENSMUSG00000027533.9	3567	Fabp5	0.766103	5.83667	77.6391	1.23696e-18	2.4023e-16	non-DE
ENSMUSG00000023992.8	4946	Trem2	-2.38323	1.50562	77.6206	1.24861e-18	2.4023e-16	down
ENSMUSG00000082536.1	1365	Gm13456	0.614653	8.9321	77.1244	1.6052e-18	3.05161e-16	non-DE
ENSMUSG00000061740.6	2771	Cyp2d22	-1.1551	2.5873	75.8864	3.00457e-18	5.64471e-16	down
ENSMUSG00000035513.10	3971	Ntng2	-0.760103	6.54408	75.2733	4.09867e-18	7.61066e-16	non-DE
ENSMUSG00000025268.8	3239	Maged2	0.546068	7.25666	75.1131	4.44513e-18	8.15911e-16	non-DE
ENSMUSG00000024256.6	2088	Adcyap1	0.997685	3.25081	74.8628	5.04583e-18	9.15646e-16	non-DE
ENSMUSG00000021303.7	3229	Gng4	0.877123	6.49865	74.7062	5.46248e-18	9.80117e-16	non-DE
ENSMUSG00000019874.5	1250	Fabp7	1.18065	7.50444	74.6441	5.63696e-18	1.00018e-15	up
ENSMUSG00000020067.7	5246	Mypn	-1.85558	0.458154	74.4555	6.20202e-18	1.08835e-15	down
ENSMUSG00000029810.8	2129	Tmem176b	0.539264	6.43006	74.3958	6.39233e-18	1.10956e-15	non-DE
ENSMUSG00000034936.2	1382	Arl4d	-0.983435	4.67159	74.2489	6.88647e-18	1.18247e-15	non-DE
ENSMUSG00000025794.7	937	Rpl14	0.629883	5.98373	74.2204	6.98658e-18	1.1869e-15	non-DE
ENSMUSG00000021710.9	3925	Nln	0.726441	4.95453	73.5437	9.84305e-18	1.65456e-15	non-DE
ENSMUSG00000050347.4	476	Gm9844	0.603737	6.92261	73.134	1.2114e-17	2.01509e-15	non-DE
ENSMUSG00000025733.9	2809	Rhot2	-0.672309	7.07978	72.9804	1.30943e-17	2.1557e-15	non-DE
ENSMUSG00000057841.3	517	Rpl32	0.723804	7.29223	72.4009	1.75633e-17	2.86191e-15	non-DE
ENSMUSG00000045731.4	1894	Pnoc	0.964021	3.51919	72.2848	1.86273e-17	3.00464e-15	non-DE
ENSMUSG00000072235.5	1647	Tuba1a	0.65257	10.8521	71.6532	2.56548e-17	4.09681e-15	non-DE
ENSMUSG00000031799.9	2203	Tpm4	0.616696	6.53521	71.5316	2.72851e-17	4.30385e-15	non-DE
ENSMUSG00000055839.4	494	Tceb2	0.623466	5.89008	71.5127	2.75472e-17	4.30385e-15	non-DE
ENSMUSG00000027293.7	4007	Ehd4	-0.77494	4.78826	71.4976	2.77598e-17	4.30385e-15	non-DE
ENSMUSG00000003949.8	6494	Hlf	-0.97402	5.84491	71.15	3.31065e-17	5.08344e-15	non-DE
ENSMUSG00000027359.9	3752	Slc27a2	1.15765	3.85293	70.9337	3.69437e-17	5.6186e-15	up
ENSMUSG00000082809.2	1354	Gm14150	0.762005	3.30485	70.8901	3.77697e-17	5.69005e-15	non-DE
ENSMUSG00000018451.5	1486	6330403K07Rik	0.577355	6.68217	70.2155	5.31679e-17	7.91106e-15	non-DE
ENSMUSG00000041757.8	7471	Plekha6	-0.633512	6.88583	70.2031	5.35033e-17	7.91106e-15	non-DE
ENSMUSG00000062785.6	5344	Kcnc3	-0.699906	6.38492	70.0509	5.77934e-17	8.467e-15	non-DE
ENSMUSG00000031828.8	2141	Klhl36	-0.724213	4.28679	69.897	6.24831e-17	9.00899e-15	non-DE
ENSMUSG00000037224.8	5839	Zfyve28	-0.86711	4.11502	69.8791	6.30527e-17	9.00899e-15	non-DE
ENSMUSG00000068220.5	800	Lgals1	1.02238	4.01136	69.875	6.31853e-17	9.00899e-15	up
ENSMUSG00000003429.9	610	Rps11	0.532304	7.5423	69.7677	6.67169e-17	9.42834e-15	non-DE
ENSMUSG00000046805.9	4335	Mpeg1	-2.56583	3.95256	69.7281	6.807e-17	9.53518e-15	down
ENSMUSG00000032047.5	3758	Acat1	0.624084	7.81075	69.5262	7.54058e-17	1.04154e-14	non-DE
ENSMUSG00000029442.12	7583	Wdr66	0.699634	6.47484	69.5196	7.56585e-17	1.04154e-14	non-DE
ENSMUSG00000023067.7	2223	Cdkn1a	0.902738	4.95888	69.4492	7.84096e-17	1.07019e-14	non-DE
ENSMUSG00000031628.8	1455	Casp3	0.63118	6.14587	69.3503	8.24393e-17	1.11566e-14	non-DE
ENSMUSG00000079227.3	3704	Ccr5	-2.98522	0.0193461	69.0318	9.68862e-17	1.29446e-14	down
ENSMUSG00000041697.8	702	Cox6a1	0.618006	7.24327	69.024	9.72733e-17	1.29446e-14	non-DE
ENSMUSG00000036908.9	2841	Unc93b1	-1.26317	2.43694	68.9605	1.00457e-16	1.32578e-14	down
ENSMUSG00000022389.7	7865	Tef	-0.500539	7.40492	68.8848	1.04389e-16	1.36638e-14	non-DE
ENSMUSG00000008859.7	2684	Rala	0.492389	6.68845	68.358	1.36351e-16	1.77023e-14	non-DE
ENSMUSG00000082456.1	357	Gm11598	0.947334	3.13988	68.1877	1.48649e-16	1.91433e-14	non-DE
ENSMUSG00000047676.5	1031	Rpsa-ps10	0.702636	6.64612	68.1526	1.51323e-16	1.93319e-14	non-DE
ENSMUSG00000082691.4	342	Dynlt1-ps1	0.627291	6.15081	68.1098	1.54644e-16	1.95993e-14	non-DE
ENSMUSG00000037112.9	3567	Sik2	-0.652382	5.21357	68.0394	1.60263e-16	2.01515e-14	non-DE
ENSMUSG00000089842.1	1540	Gm16338	-1.38234	1.29927	67.9971	1.63736e-16	2.04274e-14	down
ENSMUSG00000018042.10	4298	Cyb5r3	0.584659	6.73314	67.9468	1.67967e-16	2.07927e-14	non-DE
ENSMUSG00000053192.5	1923	Mllt11	0.517329	7.85299	67.901	1.71915e-16	2.11178e-14	non-DE
ENSMUSG00000022708.10	30730	Zbtb20	-0.604842	7.23543	67.7937	1.81527e-16	2.21283e-14	non-DE
ENSMUSG00000031441.9	11150	Atp11a	-0.554839	7.876	67.6319	1.97058e-16	2.38395e-14	non-DE
ENSMUSG00000051243.6	4933	Islr2	1.02129	7.605	67.5892	2.01366e-16	2.41333e-14	up
ENSMUSG00000006567.5	6505	Atp7b	-0.83195	3.95153	67.5781	2.02509e-16	2.41333e-14	non-DE
ENSMUSG00000020230.7	3177	Prmt2	0.458562	6.53228	67.5077	2.09869e-16	2.48252e-14	non-DE
ENSMUSG00000045349.9	3740	Sh2d5	-0.813191	3.85392	67.4622	2.14765e-16	2.52175e-14	non-DE
ENSMUSG00000031688.1	3212	Pou4f2	0.937226	5.12812	67.4183	2.19603e-16	2.55973e-14	non-DE
ENSMUSG00000090723.1	1098	Gm9625	0.747665	5.49733	67.3886	2.22938e-16	2.57978e-14	non-DE
ENSMUSG00000026637.7	1982	Traf5	-1.05935	2.19994	67.3537	2.2691e-16	2.60686e-14	down
ENSMUSG00000020263.7	5965	Appl2	-0.566574	6.72965	67.1954	2.45891e-16	2.80474e-14	non-DE
ENSMUSG00000057818.6	1808	1600029O15Rik	1.26656	2.26414	66.9609	2.76947e-16	3.13657e-14	up
ENSMUSG00000025889.7	1463	Snca	0.678651	6.01083	66.9024	2.85293e-16	3.20834e-14	non-DE
ENSMUSG00000025362.5	447	Rps26	0.68765	6.31903	66.6362	3.26536e-16	3.64647e-14	non-DE
ENSMUSG00000019082.9	4041	Slc25a22	-0.666815	7.26437	66.4208	3.64245e-16	4.03932e-14	non-DE
ENSMUSG00000041308.4	4423	Sntb2	-0.848559	4.65783	66.385	3.70906e-16	4.08483e-14	non-DE
ENSMUSG00000045128.8	1291	Rpl18a	0.810473	6.15787	66.2984	3.87575e-16	4.23917e-14	non-DE
ENSMUSG00000025867.7	4925	Cplx2	0.649716	9.78932	66.1501	4.17867e-16	4.5394e-14	non-DE
ENSMUSG00000067274.4	1659	Rplp0	0.662026	8.35818	65.7137	5.21429e-16	5.62615e-14	non-DE
ENSMUSG00000084416.2	708	Rpl10a-ps1	0.637417	7.44365	65.5307	5.7215e-16	6.13199e-14	non-DE
ENSMUSG00000028546.11	5387	Elavl4	0.559559	6.58794	65.3383	6.30821e-16	6.71572e-14	non-DE
ENSMUSG00000016624.8	4502	Phf21b	-0.593953	5.69088	65.1325	7.00285e-16	7.40587e-14	non-DE
ENSMUSG00000003974.4	3579	Grm3	0.97613	4.5277	65.0503	7.30106e-16	7.67043e-14	non-DE
ENSMUSG00000055865.8	4484	Fam19a3	-0.789898	6.38249	64.8046	8.27047e-16	8.6321e-14	non-DE
ENSMUSG00000026409.7	10224	Pfkfb2	-0.851048	7.83192	64.7261	8.60654e-16	8.92454e-14	non-DE
ENSMUSG00000025650.6	10206	Col7a1	-1.16032	3.09464	64.4524	9.88906e-16	1.01382e-13	down
ENSMUSG00000067879.3	3256	3110035E14Rik	1.06633	4.88093	64.4463	9.91972e-16	1.01382e-13	up
ENSMUSG00000041649.7	5206	Klf8	0.839639	3.19085	64.4369	9.96738e-16	1.01382e-13	non-DE
ENSMUSG00000041773.7	4742	Enc1	0.575868	6.8504	64.3567	1.03814e-15	1.04925e-13	non-DE
ENSMUSG00000044533.9	1830	Rps2	0.547077	6.68118	64.3385	1.04777e-15	1.05232e-13	non-DE
ENSMUSG00000032446.8	4155	Eomes	0.996972	5.57741	64.1807	1.13515e-15	1.13295e-13	non-DE
ENSMUSG00000080848.2	472	Gm9385	0.62951	6.62991	63.9532	1.2741e-15	1.26374e-13	non-DE
ENSMUSG00000091955.1	476	Gm3788	0.607563	5.84597	63.894	1.31297e-15	1.29425e-13	non-DE
ENSMUSG00000008489.10	5457	Elavl2	0.706383	6.29087	63.7148	1.43802e-15	1.40882e-13	non-DE
ENSMUSG00000018740.8	3677	Slc25a35	-0.849899	4.16573	63.6243	1.50557e-15	1.46601e-13	non-DE
ENSMUSG00000020865.9	5692	Abcc3	-1.54526	0.322674	63.4647	1.63267e-15	1.58012e-13	down
ENSMUSG00000048070.4	4200	Pirt	0.871797	3.80908	63.1508	1.91476e-15	1.8413e-13	non-DE
ENSMUSG00000020000.7	3198	Moxd1	0.69995	5.47153	63.1396	1.92559e-15	1.8413e-13	non-DE
ENSMUSG00000012848.8	1734	Rps5	0.722986	8.44074	63.0399	2.02562e-15	1.92542e-13	non-DE
ENSMUSG00000021614.9	14467	Vcan	0.997751	5.59339	62.9596	2.10985e-15	1.99362e-13	non-DE
ENSMUSG00000032902.1	4426	Slc16a1	-0.581835	6.32168	62.8903	2.18548e-15	2.05294e-13	non-DE
ENSMUSG00000004730.7	3245	Emr1	-2.12325	1.51566	62.4226	2.77131e-15	2.58667e-13	down
ENSMUSG00000067377.5	1765	Tspan6	0.690652	5.45254	62.4121	2.78606e-15	2.58667e-13	non-DE
ENSMUSG00000006649.9	5280	Nphs1	-1.76806	0.637535	61.9007	3.61225e-15	3.33433e-13	down
ENSMUSG00000032383.6	960	Ppib	0.493944	7.63018	61.737	3.9254e-15	3.60257e-13	non-DE
ENSMUSG00000041301.8	7765	Cftr	0.934536	3.56608	61.707	3.98563e-15	3.63694e-13	non-DE
ENSMUSG00000063856.5	847	Gpx1	0.576357	5.91283	61.687	4.02622e-15	3.6531e-13	non-DE
ENSMUSG00000024501.13	6265	Dpysl3	0.566587	10.4193	61.622	4.16145e-15	3.75447e-13	non-DE
ENSMUSG00000018417.8	10792	Myo1b	0.560708	6.97189	61.5898	4.23003e-15	3.79491e-13	non-DE
ENSMUSG00000067058.5	393	Gm10196	0.875394	3.95769	61.573	4.26628e-15	3.80605e-13	non-DE
ENSMUSG00000049775.10	1371	Tmsb4x	0.748458	9.14179	61.2774	4.9574e-15	4.39804e-13	non-DE
ENSMUSG00000036751.6	505	Cox6b1	0.61477	7.42162	61.1941	5.17176e-15	4.56286e-13	non-DE
ENSMUSG00000000682.7	1187	Cd52	-2.27575	-0.426855	61.0489	5.56758e-15	4.88509e-13	down
ENSMUSG00000040865.8	14665	Ino80d	-0.555644	6.40761	61.0021	5.70148e-15	4.97525e-13	non-DE
ENSMUSG00000029832.9	2973	Nfe2l3	1.11819	1.89039	60.9483	5.85924e-15	5.08512e-13	up
ENSMUSG00000046341.4	971	Gm11223	0.621881	7.3543	60.6257	6.90258e-15	5.95791e-13	non-DE
ENSMUSG00000043987.10	5980	Cep164	-0.683347	5.77249	60.6152	6.93952e-15	5.95791e-13	non-DE
ENSMUSG00000039001.6	810	Rps21	0.723169	6.36165	60.5983	6.99959e-15	5.97735e-13	non-DE
ENSMUSG00000020838.5	4529	Slc6a4	1.33809	1.44851	60.5551	7.15466e-15	6.07728e-13	up
ENSMUSG00000015112.7	3136	Slc25a13	0.858918	3.46191	60.5053	7.33812e-15	6.20013e-13	non-DE
ENSMUSG00000081094.1	718	Rpl19-ps11	0.623179	6.45358	60.2692	8.27304e-15	6.95327e-13	non-DE
ENSMUSG00000061848.4	519	Gm5805	0.719161	5.89122	60.1462	8.80652e-15	7.36289e-13	non-DE
ENSMUSG00000048503.6	3500	Tmem136	-0.528436	6.1615	60.0895	9.06386e-15	7.53858e-13	non-DE
ENSMUSG00000037972.6	2902	Snn	0.457093	6.68571	59.9457	9.75119e-15	8.06823e-13	non-DE
ENSMUSG00000072940.3	307	Gm10443	0.726301	5.60783	59.9031	9.96455e-15	8.20226e-13	non-DE
ENSMUSG00000085008.1	4020	Gm13399	-1.48277	-0.737253	59.8337	1.03218e-14	8.45278e-13	down
ENSMUSG00000023064.4	852	Sncg	0.718007	7.32216	59.6059	1.15886e-14	9.44173e-13	non-DE
ENSMUSG00000042962.4	642	Gm5436	0.611584	5.7185	59.4642	1.24537e-14	1.00951e-12	non-DE
ENSMUSG00000022956.4	2259	Atp5o	0.622149	7.37458	59.3268	1.33544e-14	1.07705e-12	non-DE
ENSMUSG00000047888.8	17043	Tnrc6b	-0.572021	8.23405	59.2432	1.39341e-14	1.11816e-12	non-DE
ENSMUSG00000041670.8	7260	Rims1	0.621695	8.30166	59.0947	1.50261e-14	1.1942e-12	non-DE
ENSMUSG00000085819.1	2903	A930028C08Rik	-1.39997	0.126829	59.0941	1.50312e-14	1.1942e-12	down
ENSMUSG00000022148.8	5194	Fyb	-1.62123	0.40467	59.0683	1.52289e-14	1.20392e-12	down
ENSMUSG00000000184.9	5701	Ccnd2	0.97737	4.59601	59.0053	1.57244e-14	1.23696e-12	non-DE
ENSMUSG00000022312.9	1253	Eif3h	0.476638	7.25014	58.9453	1.62119e-14	1.26906e-12	non-DE
ENSMUSG00000026656.9	3849	Fcgr2b	-2.71678	-0.552467	58.9166	1.64497e-14	1.28139e-12	down
ENSMUSG00000056612.6	919	Ppp1r14b	0.655944	4.89176	58.8138	1.73322e-14	1.34358e-12	non-DE
ENSMUSG00000029552.12	3199	Tes	0.857688	5.00983	58.7645	1.77718e-14	1.371e-12	non-DE
ENSMUSG00000050299.7	504	Gm9843	0.620308	6.90239	58.6693	1.86528e-14	1.43205e-12	non-DE
ENSMUSG00000028494.6	3512	Plin2	0.725419	4.4147	58.6475	1.88608e-14	1.4411e-12	non-DE
ENSMUSG00000060019.4	345	Gm10073	0.722312	5.83643	58.508	2.0247e-14	1.53964e-12	non-DE
ENSMUSG00000037697.11	6759	Ddhd1	-0.83425	7.0764	58.4186	2.11874e-14	1.60351e-12	non-DE
ENSMUSG00000074280.4	671	Gm6166	0.877255	4.33831	58.2357	2.32525e-14	1.7515e-12	non-DE
ENSMUSG00000053173.8	616	Rpl18-ps2	0.741409	5.2609	58.2169	2.34758e-14	1.76002e-12	non-DE
ENSMUSG00000038530.5	3098	Rgs4	0.691013	7.66982	58.1913	2.37832e-14	1.77474e-12	non-DE
ENSMUSG00000005161.9	3050	Prdx2	0.557918	8.55787	58.1388	2.44262e-14	1.81102e-12	non-DE
ENSMUSG00000052336.5	3729	Cx3cr1	-2.53472	3.40472	58.1332	2.44962e-14	1.81102e-12	down
ENSMUSG00000004891.10	6416	Nes	0.728336	6.82017	58.1159	2.47121e-14	1.81856e-12	non-DE
ENSMUSG00000036412.5	2975	Arsi	-1.54127	0.410975	58.0162	2.5997e-14	1.90434e-12	down
ENSMUSG00000045246.5	3806	Kcng4	-1.56846	3.90415	57.8891	2.77318e-14	2.02214e-12	down
ENSMUSG00000053522.5	927	Lgals7	1.73889	0.510218	57.6858	3.07521e-14	2.23219e-12	up
ENSMUSG00000079523.2	1276	Tmsb10	0.534077	7.31528	57.6413	3.14553e-14	2.27289e-12	non-DE
ENSMUSG00000028832.5	1922	Stmn1	0.607399	6.72153	57.5749	3.25348e-14	2.32101e-12	non-DE
ENSMUSG00000044708.4	5407	Kcnj10	-1.5052	4.47583	57.5736	3.25563e-14	2.32101e-12	down
ENSMUSG00000025340.8	4168	Rabgef1	-0.66839	6.43209	57.5736	3.25572e-14	2.32101e-12	non-DE
ENSMUSG00000043004.7	4390	Gng2	0.53239	7.78907	57.4622	3.44531e-14	2.44525e-12	non-DE
ENSMUSG00000025967.9	2532	Eef1b2	0.517701	7.273	57.3983	3.55921e-14	2.51491e-12	non-DE
ENSMUSG00000073474.4	9357	A330023F24Rik	-1.12346	4.44118	57.346	3.65506e-14	2.57126e-12	down
ENSMUSG00000046721.9	692	Rpl14-ps1	0.568031	7.08198	57.3028	3.73623e-14	2.61683e-12	non-DE
ENSMUSG00000003423.8	2024	Pih1d1	0.567441	5.15417	57.1662	4.00501e-14	2.79284e-12	non-DE
ENSMUSG00000025498.7	3023	Irf7	-1.34349	0.967735	57.0948	4.15311e-14	2.88352e-12	down
ENSMUSG00000031596.9	9135	Slc7a2	-1.46316	3.37136	57.0708	4.20405e-14	2.90625e-12	down
ENSMUSG00000032518.5	1861	Rpsa	0.679415	5.82631	56.8867	4.61666e-14	3.17773e-12	non-DE
ENSMUSG00000020007.3	2088	Il20ra	-1.8056	-0.751386	56.8643	4.66942e-14	3.20026e-12	down
ENSMUSG00000034837.7	2205	Gnat1	-1.40444	10.0532	56.7669	4.90661e-14	3.34079e-12	down
ENSMUSG00000079022.3	9203	Col22a1	-1.47061	-0.00180633	56.763	4.91631e-14	3.34079e-12	down
ENSMUSG00000029126.4	2140	Nsg1	0.535738	7.87302	56.6735	5.14521e-14	3.48152e-12	non-DE
ENSMUSG00000078771.4	2297	Evi2a	-3.24653	-0.606021	56.4972	5.62785e-14	3.79203e-12	down
ENSMUSG00000027394.7	5945	Ttl	0.64429	5.24008	56.3219	6.15274e-14	4.12828e-12	non-DE
ENSMUSG00000030878.9	2782	Cdr2	-0.787866	5.54727	56.0314	7.1321e-14	4.76537e-12	non-DE
ENSMUSG00000022791.10	5496	Tnk2	-0.484709	7.00017	56.0191	7.17708e-14	4.77545e-12	non-DE
ENSMUSG00000031818.5	679	Cox4i1	0.554417	8.48596	55.9351	7.49033e-14	4.9632e-12	non-DE
ENSMUSG00000002768.7	840	Mea1	0.503129	5.70796	55.4412	9.62987e-14	6.35452e-12	non-DE
ENSMUSG00000030854.9	5791	Ptpn5	0.828583	5.25185	55.417	9.74878e-14	6.40652e-12	non-DE
ENSMUSG00000070713.3	1151	Gm10282	0.552708	6.04441	55.3881	9.89314e-14	6.47473e-12	non-DE
ENSMUSG00000053038.6	617	Gm6180	0.428148	6.94799	55.3523	1.00752e-13	6.56694e-12	non-DE
ENSMUSG00000048154.7	19805	Mll2	-0.675375	8.30289	55.3207	1.02387e-13	6.64643e-12	non-DE
ENSMUSG00000091549.1	1165	Gm6548	0.618439	4.73105	55.0459	1.1775e-13	7.60188e-12	non-DE
ENSMUSG00000027581.11	1159	Stmn3	0.573071	7.82201	55.0407	1.18058e-13	7.60188e-12	non-DE
ENSMUSG00000000399.7	1322	Ndufa9	0.595527	6.86576	55.0162	1.19543e-13	7.66662e-12	non-DE
ENSMUSG00000032387.8	2041	Rbpms2	0.691425	5.86515	54.9236	1.25308e-13	8.00416e-12	non-DE
ENSMUSG00000055632.10	16073	Hmcn2	-1.53004	1.62506	54.8634	1.29207e-13	8.22033e-12	down
ENSMUSG00000031727.7	3398	Pmfbp1	1.0032	2.43518	54.8321	1.31282e-13	8.31921e-12	up
ENSMUSG00000006204.5	3146	5430419D17Rik	-2.10178	-0.114629	54.7635	1.35941e-13	8.5804e-12	down
ENSMUSG00000060419.6	495	Rps16-ps2	0.717198	7.00923	54.5559	1.5109e-13	9.49905e-12	non-DE
ENSMUSG00000014769.9	1036	Psmb1	0.543467	6.87285	54.5214	1.5376e-13	9.62902e-12	non-DE
ENSMUSG00000029166.8	3407	Mapre3	-0.494926	7.14116	54.4999	1.55453e-13	9.69701e-12	non-DE
ENSMUSG00000074800.3	362	Gm4149	0.751677	4.40897	54.4447	1.59886e-13	9.9347e-12	non-DE
ENSMUSG00000029161.6	1328	Cgref1	0.665025	4.22767	54.3579	1.67104e-13	1.0343e-11	non-DE
ENSMUSG00000038690.9	1231	Atp5j2	0.615691	6.85786	54.2744	1.74359e-13	1.07504e-11	non-DE
ENSMUSG00000030470.7	932	Csrp3	1.18196	2.52319	54.2569	1.75918e-13	1.08047e-11	up
ENSMUSG00000023274.7	4032	Cd4	1.57909	1.06633	54.2184	1.794e-13	1.09764e-11	up
ENSMUSG00000035355.8	3954	Kcnh4	1.7665	1.5351	54.1874	1.8225e-13	1.11082e-11	up
ENSMUSG00000036887.5	1040	C1qa	-1.97788	2.9087	54.1323	1.87431e-13	1.13805e-11	down
ENSMUSG00000062382.7	922	Gm10116	0.654528	4.64753	54.117	1.88904e-13	1.14266e-11	non-DE
ENSMUSG00000038437.5	7451	Mllt6	-0.489315	8.45522	54.0589	1.94571e-13	1.1725e-11	non-DE
ENSMUSG00000033060.8	11992	Lmo7	0.935817	3.28345	54.0439	1.9606e-13	1.17579e-11	non-DE
ENSMUSG00000005225.9	7005	Plekha8	-0.528755	5.84334	54.0386	1.96592e-13	1.17579e-11	non-DE
ENSMUSG00000024292.7	2198	Cyp4f14	-1.67688	-1.38032	54.0243	1.98026e-13	1.17995e-11	down
ENSMUSG00000039137.11	7343	Whrn	-0.621194	6.51425	54.0054	1.99943e-13	1.18695e-11	non-DE
ENSMUSG00000042436.6	1922	Mfap4	1.29247	4.00835	53.935	2.07236e-13	1.22569e-11	up
ENSMUSG00000076432.5	3061	Ywhaq	0.497272	7.29075	53.7607	2.26455e-13	1.33441e-11	non-DE
ENSMUSG00000019054.7	1714	Fis1	0.510427	6.67493	53.7534	2.27301e-13	1.33448e-11	non-DE
ENSMUSG00000043323.9	5003	Fbrsl1	-0.54428	6.20534	53.731	2.2991e-13	1.34485e-11	non-DE
ENSMUSG00000042596.7	1954	Tcfap2d	0.758633	3.61563	53.6997	2.33599e-13	1.36144e-11	non-DE
ENSMUSG00000032330.6	754	Cox7a2	0.61124	7.0787	53.675	2.36554e-13	1.37365e-11	non-DE
ENSMUSG00000028643.4	1065	Ccdc23	0.643327	4.43233	53.6633	2.37964e-13	1.37683e-11	non-DE
ENSMUSG00000043463.6	3980	Rab9b	0.692423	5.12701	53.5765	2.48722e-13	1.43388e-11	non-DE
ENSMUSG00000049751.6	1353	Rpl36al	0.670979	4.62317	53.5523	2.51799e-13	1.44639e-11	non-DE
ENSMUSG00000036815.8	4905	Dpp10	0.620921	6.00132	53.5179	2.5625e-13	1.46669e-11	non-DE
ENSMUSG00000016427.7	419	Ndufa1	0.653954	6.05982	53.4312	2.67805e-13	1.52735e-11	non-DE
ENSMUSG00000036699.6	2280	Zcchc12	0.691459	5.33691	53.4196	2.69395e-13	1.53095e-11	non-DE
ENSMUSG00000023034.6	2474	Nr4a1	-0.696925	4.22398	53.2398	2.95217e-13	1.67174e-11	non-DE
ENSMUSG00000042043.5	503	Tbca	0.641438	4.92273	53.1264	3.12767e-13	1.76218e-11	non-DE
ENSMUSG00000031808.6	2795	Slc27a1	-0.491894	6.5438	53.1224	3.13395e-13	1.76218e-11	non-DE
ENSMUSG00000074129.5	3316	Rpl13a	0.676392	8.28084	53.0798	3.20276e-13	1.79455e-11	non-DE
ENSMUSG00000073910.4	6200	Mob3b	-0.868503	2.17479	53.031	3.28333e-13	1.83327e-11	non-DE
ENSMUSG00000038112.8	6110	AW551984	0.798398	3.79421	52.9187	3.47642e-13	1.93432e-11	non-DE
ENSMUSG00000039629.8	8328	Fam40b	-0.668895	5.83929	52.8573	3.58681e-13	1.98881e-11	non-DE
ENSMUSG00000063446.4	7270	E130309F12Rik	0.604206	4.64358	52.8351	3.62767e-13	2.00451e-11	non-DE
ENSMUSG00000041144.8	12359	Dnahc7b	-0.913935	4.71156	52.7147	3.85695e-13	2.12385e-11	non-DE
ENSMUSG00000067344.5	440	Rps25-ps1	0.739029	5.2516	52.6102	4.06775e-13	2.23223e-11	non-DE
ENSMUSG00000014846.5	1023	Tppp3	0.53106	5.70755	52.593	4.10346e-13	2.24411e-11	non-DE
ENSMUSG00000080776.1	813	Gm12174	0.752546	5.88517	52.553	4.18799e-13	2.28253e-11	non-DE
ENSMUSG00000032855.4	14189	Pkd1	-0.565355	7.56298	52.5055	4.29044e-13	2.33041e-11	non-DE
ENSMUSG00000000290.7	3052	Itgb2	-2.04098	0.158613	52.4564	4.39905e-13	2.3813e-11	down
ENSMUSG00000046204.7	5007	Pnma2	0.571815	5.18938	52.3744	4.58671e-13	2.4745e-11	non-DE
ENSMUSG00000001525.9	3322	Tubb5	0.502631	10.1593	52.3649	4.60885e-13	2.47807e-11	non-DE
ENSMUSG00000051652.4	4296	Lrrc3	0.7147	4.82255	52.3503	4.64317e-13	2.48815e-11	non-DE
ENSMUSG00000032735.8	4560	Ablim3	0.812374	6.47478	52.2267	4.94498e-13	2.64102e-11	non-DE
ENSMUSG00000040322.6	3431	Slc25a24	0.720524	3.24711	52.1993	5.01435e-13	2.66914e-11	non-DE
ENSMUSG00000035486.8	2678	Plk5	-0.968801	5.08513	52.1697	5.09062e-13	2.70074e-11	non-DE
ENSMUSG00000083992.1	599	Gm11478	0.716897	7.48067	52.0737	5.34558e-13	2.82661e-11	non-DE
ENSMUSG00000036395.8	5031	Glb1l2	-0.698557	5.71401	51.9837	5.59626e-13	2.94449e-11	non-DE
ENSMUSG00000063427.6	521	Gm8017	0.586474	5.76671	51.9756	5.6194e-13	2.94449e-11	non-DE
ENSMUSG00000081453.1	1381	Gm6767	0.670144	5.74326	51.9741	5.62382e-13	2.94449e-11	non-DE
ENSMUSG00000070343.1	537	Gm10288	0.657309	6.20852	51.9574	5.67173e-13	2.95987e-11	non-DE
ENSMUSG00000060591.7	651	Ifitm2	0.912074	2.48566	51.8945	5.8564e-13	3.04628e-11	non-DE
ENSMUSG00000020372.9	5119	Gnb2l1	0.557082	8.81475	51.8645	5.94655e-13	3.08313e-11	non-DE
ENSMUSG00000020893.11	5631	Per1	-0.627027	5.6391	51.8379	6.02756e-13	3.10978e-11	non-DE
ENSMUSG00000059159.4	216	Gm8129	0.894224	3.27954	51.8349	6.03689e-13	3.10978e-11	non-DE
ENSMUSG00000041012.3	1064	Cmtm8	0.759969	2.39655	51.8086	6.11834e-13	3.1416e-11	non-DE
ENSMUSG00000040824.2	613	Snrpd2	0.618784	5.00809	51.6904	6.49803e-13	3.32587e-11	non-DE
ENSMUSG00000026930.8	5383	Gpsm1	-0.492762	7.34937	51.5339	7.03698e-13	3.59021e-11	non-DE
ENSMUSG00000028794.7	3588	A3galt2	-1.14597	1.61476	51.3095	7.88936e-13	4.01227e-11	down
ENSMUSG00000001289.6	1394	Pfdn5	0.50331	6.4159	51.2387	8.17913e-13	4.14643e-11	non-DE
ENSMUSG00000078193.1	445	Gm2000	0.777476	5.78971	51.1302	8.64383e-13	4.36814e-11	non-DE
ENSMUSG00000038515.8	3091	Grtp1	-0.580186	4.72255	50.9731	9.36414e-13	4.71722e-11	non-DE
ENSMUSG00000081344.3	171	Gm14303	0.663798	6.98697	50.8862	9.78783e-13	4.91515e-11	non-DE
ENSMUSG00000055866.7	5841	Per2	-0.952599	3.55614	50.8785	9.82645e-13	4.91908e-11	non-DE
ENSMUSG00000068706.1	483	Gm10250	0.633654	6.57023	50.8657	9.89093e-13	4.93588e-11	non-DE
ENSMUSG00000003970.8	862	Rpl8	0.480292	8.61989	50.8509	9.9656e-13	4.95765e-11	non-DE
ENSMUSG00000031142.10	9091	Cacna1f	-0.989669	7.43251	50.8281	1.0082e-12	4.99998e-11	non-DE
ENSMUSG00000028998.6	1125	Tomm7	0.647162	5.56778	50.7824	1.03196e-12	5.10199e-11	non-DE
ENSMUSG00000029465.8	2581	Arpc3	0.543788	6.34556	50.7055	1.07319e-12	5.28946e-11	non-DE
ENSMUSG00000028347.8	2549	Tmeff1	0.517694	6.66787	50.6686	1.09353e-12	5.35182e-11	non-DE
ENSMUSG00000032959.6	1771	Pebp1	0.431523	7.03287	50.6672	1.09434e-12	5.35182e-11	non-DE
ENSMUSG00000006333.8	2526	Rps9	0.530517	7.86335	50.6644	1.0959e-12	5.35182e-11	non-DE
ENSMUSG00000048758.7	796	Rpl29	0.655342	6.09232	50.6543	1.10156e-12	5.36305e-11	non-DE
ENSMUSG00000040111.8	9721	Gramd1b	-0.599057	8.37651	50.5447	1.1648e-12	5.65372e-11	non-DE
ENSMUSG00000091712.1	2337	Sec14l5	-1.48222	-0.48836	50.4874	1.19932e-12	5.80361e-11	down
ENSMUSG00000028367.5	1051	Txn1	0.537529	6.13749	50.3883	1.26143e-12	6.07288e-11	non-DE
ENSMUSG00000033220.6	3036	Rac2	-1.60063	0.133141	50.3865	1.26257e-12	6.07288e-11	down
ENSMUSG00000028542.10	5141	Slc6a9	-0.538362	7.16292	50.3651	1.27645e-12	6.12119e-11	non-DE
ENSMUSG00000026565.9	13332	Pou2f1	-0.503447	6.77322	50.3364	1.29526e-12	6.19282e-11	non-DE
ENSMUSG00000084349.1	1210	Rpl3-ps1	0.555419	7.04302	50.3026	1.31774e-12	6.28151e-11	non-DE
ENSMUSG00000069196.4	314	Gm3511	0.915681	2.3653	50.2338	1.36477e-12	6.4863e-11	non-DE
ENSMUSG00000001027.7	7041	Scn4a	-0.925051	2.78515	50.214	1.37863e-12	6.53275e-11	non-DE
ENSMUSG00000022176.4	2254	Rem2	0.561073	3.88578	50.2042	1.38549e-12	6.54582e-11	non-DE
ENSMUSG00000027071.8	2789	P2rx3	0.853633	2.44867	50.0366	1.50907e-12	7.10868e-11	non-DE
ENSMUSG00000053317.5	1271	Sec61b	0.538515	4.30719	50.0273	1.51619e-12	7.12119e-11	non-DE
ENSMUSG00000020718.6	4356	Polg2	-0.68588	4.71488	50.0212	1.52092e-12	7.12244e-11	non-DE
ENSMUSG00000031101.6	2677	Sash3	-2.32133	-0.977714	50.0026	1.53545e-12	7.16948e-11	down
ENSMUSG00000021624.3	4509	Cd180	-2.28784	0.537202	49.9937	1.54241e-12	7.18098e-11	down
ENSMUSG00000031320.8	1631	Rps4x	0.683896	7.39589	49.9601	1.56905e-12	7.28378e-11	non-DE
ENSMUSG00000060438.3	465	Rps10-ps1	0.73732	4.46578	49.8921	1.62439e-12	7.5188e-11	non-DE
ENSMUSG00000022354.3	651	Ndufb9	0.565044	7.06117	49.8735	1.63988e-12	7.56855e-11	non-DE
ENSMUSG00000090610.1	1142	Gm3571	0.594258	3.98588	49.8033	1.69956e-12	7.80519e-11	non-DE
ENSMUSG00000035112.10	4148	Wnk4	-0.722692	4.0368	49.8017	1.70092e-12	7.80519e-11	non-DE
ENSMUSG00000022901.6	3767	Cd86	-2.82708	-0.757875	49.7834	1.71689e-12	7.85588e-11	down
ENSMUSG00000044811.6	1275	AF251705	-2.45435	-0.433267	49.7717	1.72715e-12	7.88026e-11	down
ENSMUSG00000029313.11	9458	Aff1	-0.596327	7.36311	49.7165	1.77642e-12	8.08194e-11	non-DE
ENSMUSG00000067847.7	747	Romo1	0.582748	5.3095	49.6629	1.82567e-12	8.28241e-11	non-DE
ENSMUSG00000090516.1	475	Gm6202	0.638369	4.05087	49.3621	2.1282e-12	9.62755e-11	non-DE
ENSMUSG00000062421.7	2998	Arf2	0.451477	6.58874	49.3459	2.14584e-12	9.67993e-11	non-DE
ENSMUSG00000059851.8	4001	Suv420h2	-0.481341	6.27186	49.0202	2.53346e-12	1.13963e-10	non-DE
ENSMUSG00000020744.6	4012	Slc25a19	-0.709021	5.65904	49.0009	2.55846e-12	1.14764e-10	non-DE
ENSMUSG00000030657.5	3822	Xylt1	-0.851812	3.22493	48.9114	2.67791e-12	1.19786e-10	non-DE
ENSMUSG00000039860.12	6406	Srrm3	-0.455026	6.58785	48.8205	2.80488e-12	1.25115e-10	non-DE
ENSMUSG00000026688.5	1097	Mgst3	0.701817	5.19987	48.6618	3.04131e-12	1.35283e-10	non-DE
ENSMUSG00000026103.8	15057	Gls	-0.469767	8.14982	48.6391	3.07666e-12	1.36476e-10	non-DE
ENSMUSG00000033633.7	1997	Clec18a	1.3972	2.90503	48.5791	3.17231e-12	1.40328e-10	up
ENSMUSG00000053565.8	1074	Eif3k	0.50191	6.6282	48.3927	3.48869e-12	1.53897e-10	non-DE
ENSMUSG00000022454.9	4025	Nell2	0.705261	7.20724	48.2632	3.72676e-12	1.63946e-10	non-DE
ENSMUSG00000024812.8	4613	Tjp2	-0.624843	6.56309	48.1194	4.01041e-12	1.757e-10	non-DE
ENSMUSG00000035674.7	858	Ndufa3	0.558701	6.0013	48.1069	4.036e-12	1.757e-10	non-DE
ENSMUSG00000031637.7	4338	Lrp2bp	-0.925355	2.78063	48.1061	4.03775e-12	1.757e-10	non-DE
ENSMUSG00000018286.6	1872	Psmb6	0.485616	6.97077	48.106	4.03794e-12	1.757e-10	non-DE
ENSMUSG00000023886.8	2867	Smoc2	-1.10497	0.470261	48.0368	4.18303e-12	1.81519e-10	down
ENSMUSG00000034796.8	5268	Cpne7	-0.98919	2.00076	47.9789	4.3084e-12	1.86452e-10	non-DE
ENSMUSG00000002111.8	2695	Sfpi1	-1.85866	-0.104005	47.9696	4.32884e-12	1.8683e-10	down
ENSMUSG00000061589.7	8714	Dot1l	-0.464955	7.28279	47.9264	4.42524e-12	1.90476e-10	non-DE
ENSMUSG00000044026.2	3471	Tmem20	-0.701046	2.72168	47.7835	4.75981e-12	2.04326e-10	non-DE
ENSMUSG00000019850.5	7226	Tnfaip3	-0.907007	5.28172	47.772	4.78787e-12	2.0498e-10	non-DE
ENSMUSG00000044912.8	3535	Syt16	0.493712	5.48067	47.6729	5.03599e-12	2.14797e-10	non-DE
ENSMUSG00000064317.3	439	Gm10146	0.644741	3.76733	47.6698	5.04407e-12	2.14797e-10	non-DE
ENSMUSG00000038811.7	1877	Gngt2	0.754518	7.57359	47.619	5.17642e-12	2.19846e-10	non-DE
ENSMUSG00000027673.6	2023	Ndufb5	0.523985	6.6374	47.5574	5.34177e-12	2.26267e-10	non-DE
ENSMUSG00000035885.4	545	Cox8a	0.551946	7.78306	47.5302	5.41628e-12	2.28817e-10	non-DE
ENSMUSG00000009863.8	2239	Sdhb	0.473586	6.56445	47.4572	5.62174e-12	2.3642e-10	non-DE
ENSMUSG00000041479.7	5165	Syt15	-1.35853	2.62933	47.4558	5.62588e-12	2.3642e-10	down
ENSMUSG00000018008.6	2791	Cyth4	-1.37155	1.58794	47.3826	5.84001e-12	2.44775e-10	down
ENSMUSG00000044609.5	792	Gm9294	0.830846	4.04313	47.366	5.88949e-12	2.46202e-10	non-DE
ENSMUSG00000036782.6	4345	Klhl13	0.571007	6.06946	47.2264	6.32432e-12	2.63689e-10	non-DE
ENSMUSG00000081051.2	664	Gm15427	0.723743	7.75889	47.2142	6.36376e-12	2.64643e-10	non-DE
ENSMUSG00000060739.7	2686	Nsa2	0.732172	4.75885	47.1902	6.44232e-12	2.67214e-10	non-DE
ENSMUSG00000032318.5	2193	Isl2	0.812357	4.21534	47.1238	6.66401e-12	2.75693e-10	non-DE
ENSMUSG00000015247.4	1687	Nipsnap3b	0.603451	4.44985	47.0958	6.76004e-12	2.78943e-10	non-DE
ENSMUSG00000037742.8	2493	Eef1a1	0.563586	10.8485	47.0203	7.02564e-12	2.89156e-10	non-DE
ENSMUSG00000026786.8	7414	Apbb1ip	-1.84686	0.00938593	46.9141	7.41657e-12	3.0446e-10	down
ENSMUSG00000039157.6	6066	Fam102a	-0.540144	5.77306	46.8218	7.77456e-12	3.18338e-10	non-DE
ENSMUSG00000039481.5	1023	Nrtn	0.669714	4.40129	46.7946	7.88292e-12	3.2195e-10	non-DE
ENSMUSG00000038208.7	3248	Pgap3	-0.66332	4.92633	46.7709	7.97912e-12	3.24689e-10	non-DE
ENSMUSG00000038587.7	6244	Akap12	0.636261	6.51711	46.768	7.99065e-12	3.24689e-10	non-DE
ENSMUSG00000024497.2	1146	Pou4f3	0.787471	2.96023	46.6756	8.37663e-12	3.39509e-10	non-DE
ENSMUSG00000078588.3	4491	Ccdc24	-0.992651	2.7548	46.6591	8.44755e-12	3.41516e-10	non-DE
ENSMUSG00000040048.8	1217	Ndufb10	0.405559	6.49105	46.602	8.69731e-12	3.50726e-10	non-DE
ENSMUSG00000060938.8	1444	Rpl26	0.723692	5.59409	46.5818	8.78728e-12	3.53461e-10	non-DE
ENSMUSG00000041669.8	1383	Prima1	-1.10818	0.876757	46.5058	9.13486e-12	3.66519e-10	down
ENSMUSG00000044894.8	1831	Uqcrq	0.480788	6.53466	46.4963	9.17903e-12	3.67368e-10	non-DE
ENSMUSG00000006095.6	1442	Tbcb	0.437865	5.94938	46.4815	9.24888e-12	3.69238e-10	non-DE
ENSMUSG00000029797.5	15717	Sspo	-1.09345	1.13183	46.4527	9.38593e-12	3.73775e-10	down
ENSMUSG00000033335.10	5323	Dnm2	-0.394881	6.39671	46.4283	9.50333e-12	3.77509e-10	non-DE
ENSMUSG00000083563.1	1545	Gm13340	1.56561	0.319424	46.4182	9.55264e-12	3.78526e-10	up
ENSMUSG00000035279.7	4284	A430110N23Rik	-0.824307	4.5979	46.4073	9.60582e-12	3.79692e-10	non-DE
ENSMUSG00000054256.5	5800	Msi1	-0.547888	9.05848	46.3956	9.66324e-12	3.81018e-10	non-DE
ENSMUSG00000041817.7	4589	Fam169a	-0.500514	7.85717	46.3571	9.85502e-12	3.87623e-10	non-DE
ENSMUSG00000034075.9	5047	Zdhhc5	-0.486099	7.7312	46.3405	9.93887e-12	3.89642e-10	non-DE
ENSMUSG00000037995.8	6612	Igsf9	-0.961805	6.23419	46.3373	9.95515e-12	3.89642e-10	non-DE
ENSMUSG00000019966.10	5844	Kitl	0.680306	5.63734	46.3279	1.00029e-11	3.90552e-10	non-DE
ENSMUSG00000068617.3	2539	Efcab1	0.765132	2.75761	46.3044	1.01235e-11	3.94298e-10	non-DE
ENSMUSG00000047675.9	1726	Rps8	0.56685	5.76201	46.265	1.03291e-11	4.01327e-10	non-DE
ENSMUSG00000027460.6	2338	Angpt4	1.12541	1.97296	46.2582	1.03652e-11	4.01753e-10	up
ENSMUSG00000004945.8	1004	5730437N04Rik	0.56277	5.65109	46.2298	1.05167e-11	4.06636e-10	non-DE
ENSMUSG00000042810.8	9314	Krba1	-0.525014	6.31442	46.1924	1.07194e-11	4.13472e-10	non-DE
ENSMUSG00000016356.10	4193	Col20a1	-0.909889	3.31569	46.1647	1.08721e-11	4.18353e-10	non-DE
ENSMUSG00000053441.4	4666	Adamts19	-1.68777	2.10115	46.125	1.10946e-11	4.25888e-10	down
ENSMUSG00000082209.1	1218	Eif4a-ps4	0.553067	8.20127	46.1188	1.11294e-11	4.26199e-10	non-DE
ENSMUSG00000074923.4	5211	Pak6	0.826332	4.17539	46.0487	1.15348e-11	4.40667e-10	non-DE
ENSMUSG00000020520.8	5965	Galnt10	-0.525595	5.57837	46.0033	1.18054e-11	4.4993e-10	non-DE
ENSMUSG00000080921.2	291	Rpl38-ps2	0.723981	5.85426	45.9842	1.19212e-11	4.5326e-10	non-DE
ENSMUSG00000091580.1	609	Gm6467	0.586737	4.91837	45.9425	1.21774e-11	4.61901e-10	non-DE
ENSMUSG00000081406.2	797	Gm13654	0.579153	5.7563	45.9365	1.22149e-11	4.62229e-10	non-DE
ENSMUSG00000081049.1	402	Rps24-ps3	0.641969	5.86664	45.8886	1.25174e-11	4.72553e-10	non-DE
ENSMUSG00000044424.3	579	Gm9493	0.720553	4.27221	45.8559	1.27281e-11	4.79181e-10	non-DE
ENSMUSG00000050490.6	965	Gm8394	0.646278	4.48752	45.852	1.2753e-11	4.79181e-10	non-DE
ENSMUSG00000021764.6	1534	Ndufs4	0.53137	6.36112	45.7909	1.31576e-11	4.93226e-10	non-DE
ENSMUSG00000031839.6	1163	Hsbp1	0.433813	7.91702	45.7294	1.35769e-11	5.07749e-10	non-DE
ENSMUSG00000032946.10	12384	Rasgrp2	0.927319	4.87421	45.689	1.38599e-11	5.17125e-10	non-DE
ENSMUSG00000020635.7	979	Fkbp1b	0.750458	3.9471	45.6838	1.38969e-11	5.17296e-10	non-DE
ENSMUSG00000021290.5	365	2010107E04Rik	0.562966	6.91109	45.6085	1.44414e-11	5.36314e-10	non-DE
ENSMUSG00000052429.10	2521	Prmt1	0.42695	7.36145	45.4983	1.52768e-11	5.63981e-10	non-DE
ENSMUSG00000007207.4	2666	Stx1a	0.565502	5.6437	45.4982	1.52777e-11	5.63981e-10	non-DE
ENSMUSG00000062456.2	673	Rpl9-ps6	0.521581	5.19943	45.4963	1.52924e-11	5.63981e-10	non-DE
ENSMUSG00000028692.8	2750	Akr1a4	0.425114	8.40401	45.4464	1.56874e-11	5.75605e-10	non-DE
ENSMUSG00000043716.7	2687	Rpl7	0.6164	8.04165	45.4434	1.57114e-11	5.75605e-10	non-DE
ENSMUSG00000058603.8	414	Rpl28-ps1	0.583515	4.23666	45.4429	1.57157e-11	5.75605e-10	non-DE
ENSMUSG00000020805.7	3544	Slc13a5	-1.07357	2.22463	45.4057	1.60165e-11	5.85281e-10	down
ENSMUSG00000030744.6	4483	Rps3	0.625686	8.98845	45.3141	1.67836e-11	6.11058e-10	non-DE
ENSMUSG00000002346.9	5999	Slc25a42	-0.700793	4.65665	45.3124	1.67984e-11	6.11058e-10	non-DE
ENSMUSG00000018774.7	1257	Cd68	-1.07472	1.80821	45.2874	1.70143e-11	6.17502e-10	down
ENSMUSG00000068240.3	504	Gm11808	0.600595	6.12084	45.2005	1.77863e-11	6.44059e-10	non-DE
ENSMUSG00000033526.9	12486	Ppip5k1	-0.525233	6.64239	45.1875	1.7904e-11	6.46853e-10	non-DE
ENSMUSG00000039735.8	5447	Fnbp1l	0.408647	7.24612	45.1435	1.83117e-11	6.60089e-10	non-DE
ENSMUSG00000030792.7	903	Dkkl1	1.25904	0.91542	45.1316	1.8423e-11	6.62607e-10	up
ENSMUSG00000029720.8	3081	Lrch4	-0.772386	6.05149	45.0918	1.88009e-11	6.74679e-10	non-DE
ENSMUSG00000030279.8	4475	5730419I09Rik	-0.595156	6.49202	44.8886	2.08566e-11	7.46769e-10	non-DE
ENSMUSG00000051000.10	5063	Fam160a1	-0.829227	4.72784	44.8158	2.16466e-11	7.7332e-10	non-DE
ENSMUSG00000071317.3	1607	Bves	-0.97609	2.18397	44.8021	2.17992e-11	7.77036e-10	non-DE
ENSMUSG00000055093.9	526	Gm8430	0.734409	4.2938	44.7862	2.19767e-11	7.81616e-10	non-DE
ENSMUSG00000054428.6	1441	Atpif1	0.579869	6.7655	44.7455	2.24382e-11	7.96258e-10	non-DE
ENSMUSG00000025809.8	4081	Itgb1	0.474321	7.30599	44.7233	2.26941e-11	8.03553e-10	non-DE
ENSMUSG00000049760.5	755	2410015M20Rik	0.560367	5.38744	44.6875	2.31123e-11	8.1655e-10	non-DE
ENSMUSG00000026750.5	1214	Psmb7	0.568559	7.23379	44.5636	2.4623e-11	8.68001e-10	non-DE
ENSMUSG00000022894.5	8091	Adamts5	-0.7452	3.54877	44.5015	2.54166e-11	8.94004e-10	non-DE
ENSMUSG00000046876.8	5431	Atxn1	-0.628567	4.44386	44.4849	2.56323e-11	8.9961e-10	non-DE
ENSMUSG00000019066.7	4196	Rab3d	0.596187	4.15241	44.4381	2.62527e-11	9.19364e-10	non-DE
ENSMUSG00000053768.6	2926	Chchd3	0.568302	6.95973	44.3969	2.68106e-11	9.3517e-10	non-DE
ENSMUSG00000004661.8	7976	Arid3b	-0.658026	5.80754	44.3962	2.68212e-11	9.3517e-10	non-DE
ENSMUSG00000047502.8	4800	Heatr8	-1.06464	0.572991	44.3627	2.72838e-11	9.49226e-10	down
ENSMUSG00000010064.8	3385	Slc38a3	-0.583287	7.79185	44.3492	2.74722e-11	9.53702e-10	non-DE
ENSMUSG00000031965.7	4495	Tbx20	0.842356	2.66988	44.3402	2.7599e-11	9.56026e-10	non-DE
ENSMUSG00000041734.9	7463	Kirrel	-0.654211	7.29968	44.2936	2.82642e-11	9.7695e-10	non-DE
ENSMUSG00000047216.7	3054	Cdh19	1.28884	0.19927	44.289	2.83298e-11	9.77104e-10	up
ENSMUSG00000058672.6	1584	Tubb2a	0.518428	8.85436	44.2624	2.87182e-11	9.88365e-10	non-DE
ENSMUSG00000051116.4	776	Gm8121	0.662283	4.46648	44.2433	2.9e-11	9.95916e-10	non-DE
ENSMUSG00000074345.3	2225	Tnfaip8l3	1.2991	-0.500248	44.1461	3.04752e-11	1.04433e-09	up
ENSMUSG00000041881.6	1701	Ndufa7	0.463737	6.31785	44.1195	3.08934e-11	1.0564e-09	non-DE
ENSMUSG00000052160.6	1978	Pld4	-1.90477	1.02868	44.0778	3.15578e-11	1.07455e-09	down
ENSMUSG00000056201.6	1148	Cfl1	0.427638	9.04186	44.0777	3.15589e-11	1.07455e-09	non-DE
ENSMUSG00000044042.11	15534	Fmn1	-0.64489	5.56813	44.059	3.18626e-11	1.08258e-09	non-DE
ENSMUSG00000022982.9	646	Sod1	0.51551	6.11142	44.0354	3.22495e-11	1.0934e-09	non-DE
ENSMUSG00000072692.4	683	Gm13826	0.67261	6.75836	44.0002	3.28348e-11	1.11089e-09	non-DE
ENSMUSG00000030029.7	5585	Lrig1	-0.642696	3.73385	43.9197	3.42119e-11	1.15503e-09	non-DE
ENSMUSG00000040747.8	2802	Cd53	-2.24077	0.84221	43.8975	3.46022e-11	1.16575e-09	down
ENSMUSG00000023966.2	1602	Rsph9	0.558131	4.01233	43.8773	3.49616e-11	1.17537e-09	non-DE
ENSMUSG00000021643.8	1315	Serf1	0.672267	4.82514	43.8544	3.53744e-11	1.18675e-09	non-DE
ENSMUSG00000042462.4	676	Dctpp1	0.664593	4.23629	43.7897	3.65619e-11	1.22402e-09	non-DE
ENSMUSG00000051355.11	8388	Commd1	0.572712	6.36554	43.7743	3.68516e-11	1.23114e-09	non-DE
ENSMUSG00000035697.8	4478	Hmha1	-1.43629	0.989974	43.7665	3.69981e-11	1.23345e-09	down
ENSMUSG00000051726.4	4787	Kcnf1	0.752673	3.79363	43.7197	3.78941e-11	1.25967e-09	non-DE
ENSMUSG00000027479.8	7811	Mapre1	0.384874	8.10757	43.7172	3.79423e-11	1.25967e-09	non-DE
ENSMUSG00000025409.8	4455	Mbd6	-0.65608	7.49519	43.6986	3.83046e-11	1.26906e-09	non-DE
ENSMUSG00000075254.4	12632	Heg1	-0.56971	6.62259	43.6933	3.84075e-11	1.26983e-09	non-DE
ENSMUSG00000063234.4	1550	Gpr84	-1.25758	0.441197	43.6847	3.85769e-11	1.2728e-09	down
ENSMUSG00000015932.8	1911	Dstn	0.501552	8.25365	43.6803	3.86653e-11	1.27309e-09	non-DE
ENSMUSG00000027971.9	7789	Ndst4	0.729717	3.10398	43.6728	3.88134e-11	1.27533e-09	non-DE
ENSMUSG00000042105.11	8324	Inpp5f	0.438838	7.28799	43.6632	3.90043e-11	1.27897e-09	non-DE
ENSMUSG00000020912.3	1862	Krt12	1.54354	0.0629251	43.6009	4.0266e-11	1.31764e-09	up
ENSMUSG00000044033.8	10207	Ccdc141	-0.578866	4.1784	43.589	4.05117e-11	1.32297e-09	non-DE
ENSMUSG00000084319.2	687	Gm14456	0.691953	8.46194	43.5683	4.09417e-11	1.33428e-09	non-DE
ENSMUSG00000092341.1	6982	Malat1	-1.01707	10.2326	43.5375	4.15905e-11	1.35266e-09	down
ENSMUSG00000032291.8	802	Crabp1	0.568561	6.30467	43.5	4.2395e-11	1.37603e-09	non-DE
ENSMUSG00000059775.3	413	Rps26-ps1	0.643442	5.81005	43.4386	4.37468e-11	1.41703e-09	non-DE
ENSMUSG00000049281.8	4606	Scn3b	0.50984	6.54918	43.4066	4.44697e-11	1.43752e-09	non-DE
ENSMUSG00000030798.7	3538	Cd37	-1.39974	0.472878	43.4005	4.46083e-11	1.43909e-09	down
ENSMUSG00000001333.8	2862	Sync	0.912186	2.26561	43.3958	4.47153e-11	1.43963e-09	non-DE
ENSMUSG00000032231.8	3731	Anxa2	0.750327	4.70801	43.3164	4.65661e-11	1.49621e-09	non-DE
ENSMUSG00000071419.6	486	Rps15-ps2	0.601083	5.25012	43.2603	4.79204e-11	1.53663e-09	non-DE
ENSMUSG00000083621.1	408	Gm14586	0.610016	7.00672	43.2552	4.80454e-11	1.53755e-09	non-DE
ENSMUSG00000005779.6	1384	Psmb4	0.464556	7.24765	43.2065	4.92571e-11	1.57248e-09	non-DE
ENSMUSG00000060126.8	2380	Tpt1	0.651223	6.49633	43.2034	4.93339e-11	1.57248e-09	non-DE
ENSMUSG00000029647.7	4692	Pan3	-0.457117	6.15961	43.1101	5.17442e-11	1.64493e-09	non-DE
ENSMUSG00000024538.7	1286	Ppic	0.575353	3.93538	43.1075	5.18128e-11	1.64493e-09	non-DE
ENSMUSG00000089782.1	489	Gm3531	0.455221	6.64117	43.0615	5.3047e-11	1.68077e-09	non-DE
ENSMUSG00000024346.5	1077	Pfdn1	0.538661	5.79368	43.0113	5.44248e-11	1.72101e-09	non-DE
ENSMUSG00000022076.9	4122	Klhl1	0.641352	4.88548	42.9729	5.55041e-11	1.75167e-09	non-DE
ENSMUSG00000021066.8	2818	Atl1	0.470528	5.85217	42.9439	5.63333e-11	1.77433e-09	non-DE
ENSMUSG00000020083.6	2981	2010107G23Rik	0.507032	4.24744	42.9258	5.68555e-11	1.78726e-09	non-DE
ENSMUSG00000022865.7	6309	Cxadr	0.436645	7.05438	42.9092	5.73407e-11	1.79897e-09	non-DE
ENSMUSG00000022658.10	1240	Tagln3	0.444827	7.55312	42.8991	5.76363e-11	1.80469e-09	non-DE
ENSMUSG00000070858.5	665	Gm1673	0.63314	3.93202	42.8018	6.05764e-11	1.89304e-09	non-DE
ENSMUSG00000036199.8	1243	Ndufa13	0.535643	6.31912	42.7932	6.08448e-11	1.89771e-09	non-DE
ENSMUSG00000063001.7	439	Gm15450	0.702453	4.1567	42.7762	6.1375e-11	1.91052e-09	non-DE
ENSMUSG00000074971.3	2069	Fibin	1.05708	1.56108	42.7706	6.15489e-11	1.91221e-09	up
ENSMUSG00000020163.6	641	Uqcr11	0.549155	4.98075	42.7038	6.3687e-11	1.97479e-09	non-DE
ENSMUSG00000041258.8	9555	Zfp236	-0.455061	6.96189	42.6312	6.60968e-11	2.04461e-09	non-DE
ENSMUSG00000028581.10	3788	Laptm5	-2.17446	2.41969	42.6283	6.61947e-11	2.04461e-09	down
ENSMUSG00000025950.9	2530	Idh1	0.483892	7.19782	42.6071	6.69161e-11	2.0629e-09	non-DE
ENSMUSG00000027669.6	12678	Gnb4	0.506718	5.09041	42.5788	6.78926e-11	2.08897e-09	non-DE
ENSMUSG00000090828.2	8632	Sox2ot	0.613493	5.24651	42.5686	6.82456e-11	2.0958e-09	non-DE
ENSMUSG00000034345.8	3855	Gtf2h5	0.474323	6.37987	42.4845	7.12447e-11	2.1837e-09	non-DE
ENSMUSG00000010376.8	604	Nedd8	0.486061	6.64047	42.3988	7.44363e-11	2.27715e-09	non-DE
ENSMUSG00000063457.7	652	Rps15	0.482901	7.74057	42.383	7.50397e-11	2.29122e-09	non-DE
ENSMUSG00000086309.2	4341	A930007I19Rik	-0.993504	1.80708	42.3728	7.54303e-11	2.29875e-09	non-DE
ENSMUSG00000042541.8	477	Shfm1	0.620856	6.01989	42.3098	7.78999e-11	2.36949e-09	non-DE
ENSMUSG00000025465.6	5274	Echs1	0.366907	6.05814	42.2801	7.90943e-11	2.40125e-09	non-DE
ENSMUSG00000052560.8	4164	Cpne8	0.650637	5.42752	42.2686	7.95596e-11	2.41079e-09	non-DE
ENSMUSG00000069682.3	492	Gm10275	0.668243	5.89353	42.2156	8.17457e-11	2.47234e-09	non-DE
ENSMUSG00000027165.9	3440	B230118H07Rik	0.622862	5.69459	42.1857	8.30034e-11	2.50564e-09	non-DE
ENSMUSG00000036905.8	1088	C1qb	-2.1117	3.22501	42.1328	8.52818e-11	2.56956e-09	down
ENSMUSG00000002104.5	1802	Rapsn	1.1782	1.20683	42.0691	8.81055e-11	2.64964e-09	up
ENSMUSG00000083326.2	216	Rpl38-ps1	0.915085	2.18229	42.0282	8.99672e-11	2.70054e-09	non-DE
ENSMUSG00000024052.10	12233	Lpin2	-0.358587	6.75472	42.021	9.02992e-11	2.70542e-09	non-DE
ENSMUSG00000038886.8	5048	Man2a2	-0.465262	8.48858	42.017	9.04817e-11	2.70581e-09	non-DE
ENSMUSG00000089993.1	1378	Gm5822	0.633436	3.52598	41.997	9.14152e-11	2.72862e-09	non-DE
ENSMUSG00000002028.6	16670	Mll1	-0.60749	8.13047	41.9631	9.30132e-11	2.77113e-09	non-DE
ENSMUSG00000009013.4	2926	Dynll1	0.473942	7.17781	41.9587	9.32226e-11	2.7722e-09	non-DE
ENSMUSG00000034471.6	5177	Caskin2	-0.587075	4.78379	41.9083	9.56563e-11	2.83928e-09	non-DE
ENSMUSG00000032346.7	2138	Ooep	1.14702	1.71701	41.8102	1.00577e-10	2.97981e-09	up
ENSMUSG00000026255.9	2125	Efhd1	-0.973378	2.58963	41.7749	1.02409e-10	3.0284e-09	non-DE
ENSMUSG00000021071.8	7574	Trim9	-0.511676	6.91032	41.7713	1.02596e-10	3.0284e-09	non-DE
ENSMUSG00000084106.2	928	Gm6136	0.559348	6.05427	41.7513	1.03653e-10	3.05395e-09	non-DE
ENSMUSG00000039686.8	9784	Zer1	-0.430451	7.01478	41.7334	1.04604e-10	3.07629e-09	non-DE
ENSMUSG00000087617.1	968	Gm14268	-1.12135	2.94967	41.7289	1.04845e-10	3.0777e-09	down
ENSMUSG00000031706.6	4172	Rfx1	-0.620102	5.84548	41.7029	1.06251e-10	3.11325e-09	non-DE
ENSMUSG00000030787.3	2607	Lyve1	-1.05437	2.04805	41.6331	1.10115e-10	3.22057e-09	down
ENSMUSG00000032399.7	1422	Rpl4	0.534659	9.27126	41.6024	1.11857e-10	3.26553e-09	non-DE
ENSMUSG00000025037.6	4167	Maoa	0.571232	5.49071	41.5873	1.12725e-10	3.28486e-09	non-DE
ENSMUSG00000029055.9	7329	Plch2	-0.605632	8.39167	41.5022	1.17737e-10	3.42468e-09	non-DE
ENSMUSG00000020589.9	4846	Fam49a	0.445508	6.14788	41.4889	1.18542e-10	3.44182e-09	non-DE
ENSMUSG00000036305.4	358	Gm15430	0.735666	5.2354	41.4754	1.19366e-10	3.45946e-09	non-DE
ENSMUSG00000052192.4	240	Gm5963	0.688291	4.41248	41.4055	1.2371e-10	3.57885e-09	non-DE
ENSMUSG00000017740.9	7178	Slc12a5	-0.650685	8.69624	41.3566	1.2684e-10	3.66278e-09	non-DE
ENSMUSG00000022801.7	6610	Lrch3	-0.474726	6.58579	41.3431	1.27719e-10	3.68148e-09	non-DE
ENSMUSG00000022336.2	1541	Eif3e	0.591268	7.34626	41.3346	1.28279e-10	3.69096e-09	non-DE
ENSMUSG00000026976.8	6076	Pax8	1.39333	2.36103	41.249	1.34023e-10	3.84362e-09	up
ENSMUSG00000028234.6	4080	Rps20	0.601429	6.64864	41.2483	1.34066e-10	3.84362e-09	non-DE
ENSMUSG00000086583.1	1019	Gm15500	0.626778	7.08702	41.2242	1.35734e-10	3.88447e-09	non-DE
ENSMUSG00000016252.7	1756	Atp5e	0.473851	6.4668	41.2092	1.3678e-10	3.90741e-09	non-DE
ENSMUSG00000031246.8	3298	Sh3bgrl	0.480217	6.9807	41.2019	1.37288e-10	3.91492e-09	non-DE
ENSMUSG00000029563.10	13457	Foxp2	0.697881	3.61805	41.1859	1.38418e-10	3.94009e-09	non-DE
ENSMUSG00000083716.2	616	Gm13436	0.620743	4.86843	41.1777	1.38997e-10	3.94953e-09	non-DE
ENSMUSG00000002409.10	2695	Dyrk1b	-0.464102	5.82641	41.1704	1.39519e-10	3.95733e-09	non-DE
ENSMUSG00000040712.9	5207	Camta2	-0.463642	6.38877	41.1029	1.44423e-10	4.08916e-09	non-DE
ENSMUSG00000020656.9	3500	Grhl1	-0.624284	2.38389	40.9856	1.53353e-10	4.33433e-09	non-DE
ENSMUSG00000067206.2	3215	Lrrc66	-1.09024	1.76207	40.9755	1.54149e-10	4.34913e-09	down
ENSMUSG00000093073.1	109	AC124807.1	-0.901241	2.25324	40.9345	1.57421e-10	4.4336e-09	non-DE
ENSMUSG00000021606.6	898	Ndufs6	0.528549	5.29177	40.9283	1.57916e-10	4.43971e-09	non-DE
ENSMUSG00000047965.9	579	Rpl9-ps7	0.5937	4.16019	40.9195	1.58634e-10	4.45206e-09	non-DE
ENSMUSG00000029330.8	3939	Cds1	-0.704179	5.58676	40.8719	1.62539e-10	4.55365e-09	non-DE
ENSMUSG00000030786.11	6377	Itgam	-2.48361	1.8307	40.8582	1.63687e-10	4.57778e-09	down
ENSMUSG00000002948.11	5359	Map2k7	-0.437947	6.99249	40.8502	1.6436e-10	4.58856e-09	non-DE
ENSMUSG00000030283.4	9204	St8sia1	-0.558467	5.61599	40.8201	1.66908e-10	4.65157e-09	non-DE
ENSMUSG00000075053.1	852	Vdac3-ps1	0.466067	5.96984	40.8164	1.6722e-10	4.65214e-09	non-DE
ENSMUSG00000027566.8	3072	Psma7	0.442474	6.96051	40.8064	1.68079e-10	4.66792e-09	non-DE
ENSMUSG00000027568.3	3917	Ntsr1	-1.41523	0.032145	40.7788	1.70474e-10	4.72174e-09	down
ENSMUSG00000030766.8	3605	Arhgap17	-0.574946	4.76938	40.7772	1.70608e-10	4.72174e-09	non-DE
ENSMUSG00000079442.5	4035	St6galnac4	-0.603	4.76287	40.7589	1.72213e-10	4.75791e-09	non-DE
ENSMUSG00000050379.9	9882	2021-09-06	0.469849	6.47445	40.7436	1.73569e-10	4.78707e-09	non-DE
ENSMUSG00000022114.4	2085	Spry2	-0.659624	5.80877	40.67	1.80233e-10	4.9623e-09	non-DE
ENSMUSG00000028447.5	1042	Dctn3	0.422506	6.18434	40.6427	1.82768e-10	5.02346e-09	non-DE
ENSMUSG00000028327.7	9587	1300002K09Rik	1.32444	0.483422	40.5821	1.88525e-10	5.17278e-09	up
ENSMUSG00000059498.6	1741	Fcgr3	-2.07339	1.76867	40.4712	1.99539e-10	5.44918e-09	down
ENSMUSG00000028859.7	4144	Csf3r	-1.47415	0.711676	40.4706	1.99597e-10	5.44918e-09	down
ENSMUSG00000057036.5	506	Gm7536	0.640389	5.74577	40.4704	1.99622e-10	5.44918e-09	non-DE
ENSMUSG00000020143.9	11425	Dock2	-1.96888	0.591238	40.4661	2.00058e-10	5.45174e-09	down
ENSMUSG00000062353.5	519	Gm15772	0.733918	5.10567	40.4568	2.01014e-10	5.46848e-09	non-DE
ENSMUSG00000038932.12	3166	Tcfl5	1.32308	0.821124	40.3772	2.09373e-10	5.68619e-09	up
ENSMUSG00000028184.7	8429	Lphn2	-0.538463	6.89033	40.2818	2.19847e-10	5.9605e-09	non-DE
ENSMUSG00000024991.6	5176	Eif3a	0.365964	8.4058	40.2694	2.21252e-10	5.98843e-09	non-DE
ENSMUSG00000052414.7	3785	Atf7	-0.556377	4.53501	40.2478	2.23709e-10	6.03983e-09	non-DE
ENSMUSG00000022186.8	3701	Oxct1	0.461749	8.82069	40.246	2.23908e-10	6.03983e-09	non-DE
ENSMUSG00000001416.7	4689	Cct3	0.439703	7.88462	40.2093	2.28155e-10	6.14402e-09	non-DE
ENSMUSG00000068039.6	5030	Tcp1	0.485489	8.16452	40.1172	2.39176e-10	6.42996e-09	non-DE
ENSMUSG00000023918.6	3060	Gpr115	-1.14972	0.21671	40.091	2.42398e-10	6.50564e-09	down
ENSMUSG00000032667.10	4655	Pon2	0.637404	4.68232	40.0809	2.4366e-10	6.52852e-09	non-DE
ENSMUSG00000032564.9	5055	Cpne4	0.735931	5.54017	40.0678	2.45302e-10	6.56151e-09	non-DE
ENSMUSG00000074259.4	6138	Gramd2	-1.04965	2.90347	40.0618	2.46048e-10	6.57047e-09	down
ENSMUSG00000006699.10	2966	Cdc42	0.41795	8.50626	40.024	2.5086e-10	6.68779e-09	non-DE
ENSMUSG00000084817.2	456	Gm5526	0.577289	4.12079	40.005	2.5331e-10	6.74041e-09	non-DE
ENSMUSG00000032112.8	1401	Trappc4	0.408817	5.91036	40.0022	2.53678e-10	6.74041e-09	non-DE
ENSMUSG00000022439.3	3090	Parvg	-0.927763	1.40422	39.9455	2.61153e-10	6.92749e-09	non-DE
ENSMUSG00000050708.8	1340	Ftl1	0.480701	6.26456	39.9006	2.67224e-10	7.07027e-09	non-DE
ENSMUSG00000080893.1	402	Gm15920	0.553658	5.351	39.8991	2.67421e-10	7.07027e-09	non-DE
ENSMUSG00000050621.4	344	Gm9846	0.584233	6.67718	39.8719	2.71171e-10	7.15758e-09	non-DE
ENSMUSG00000022055.7	3380	Nefl	0.639195	9.6468	39.8518	2.73988e-10	7.21998e-09	non-DE
ENSMUSG00000043411.8	9754	Usp48	-0.519463	7.46042	39.8354	2.76298e-10	7.26887e-09	non-DE
ENSMUSG00000082935.1	1124	Gm7658	0.590973	5.16289	39.7915	2.82568e-10	7.4216e-09	non-DE
ENSMUSG00000020803.3	1324	Txndc17	0.602858	4.72209	39.7776	2.84597e-10	7.46262e-09	non-DE
ENSMUSG00000024597.9	6520	Slc12a2	-0.338846	6.14395	39.7375	2.90489e-10	7.60462e-09	non-DE
ENSMUSG00000032743.8	7342	D430042O09Rik	-0.551407	7.20062	39.6905	2.97567e-10	7.77717e-09	non-DE
ENSMUSG00000019866.8	7416	Aim1	1.13986	1.56078	39.6175	3.08898e-10	8.06013e-09	up
ENSMUSG00000027499.7	3683	Pkia	0.498503	8.09195	39.5357	3.22124e-10	8.39152e-09	non-DE
ENSMUSG00000001056.3	1146	Nhp2	0.606023	4.44722	39.5278	3.23421e-10	8.41159e-09	non-DE
ENSMUSG00000039607.9	10413	Rbms3	0.615521	5.22142	39.522	3.24382e-10	8.42287e-09	non-DE
ENSMUSG00000041959.8	1212	S100a10	0.705742	5.01861	39.515	3.25548e-10	8.43942e-09	non-DE
ENSMUSG00000033047.4	1893	Eif3l	0.420364	6.97929	39.489	3.29911e-10	8.52661e-09	non-DE
ENSMUSG00000064132.1	411	Gm6421	0.462458	6.00016	39.4886	3.2998e-10	8.52661e-09	non-DE
ENSMUSG00000037386.8	5402	Rims2	-0.519726	6.93612	39.4193	3.41904e-10	8.82046e-09	non-DE
ENSMUSG00000025666.10	4025	Tmem47	0.497209	5.23474	39.2611	3.7076e-10	9.54947e-09	non-DE
ENSMUSG00000039021.9	6388	Ttc16	-1.07209	0.238238	39.2565	3.71634e-10	9.55657e-09	down
ENSMUSG00000028081.6	977	Rps3a	0.627812	5.98889	39.2368	3.75399e-10	9.63786e-09	non-DE
ENSMUSG00000022983.8	4379	Scaf4	-0.445197	6.14754	39.2328	3.76166e-10	9.64206e-09	non-DE
ENSMUSG00000017009.3	2547	Sdc4	-0.541571	5.08088	39.1965	3.83223e-10	9.8072e-09	non-DE
ENSMUSG00000037946.5	6012	Fgd3	0.757839	3.33347	39.1637	3.89714e-10	9.95734e-09	non-DE
ENSMUSG00000005089.8	13153	Slc1a2	-0.521422	8.05499	39.118	3.98955e-10	1.0167e-08	non-DE
ENSMUSG00000030428.9	6362	Ttyh1	-0.529494	8.42395	39.1168	3.99192e-10	1.0167e-08	non-DE
ENSMUSG00000030303.9	5253	Far2	0.718254	4.38221	39.0963	4.03406e-10	1.02579e-08	non-DE
ENSMUSG00000048779.4	1938	P2ry6	-2.19945	-0.478286	39.0765	4.07513e-10	1.03132e-08	down
ENSMUSG00000078126.2	471	Rpl23a-ps3	0.848406	2.26674	39.0758	4.07676e-10	1.03132e-08	non-DE
ENSMUSG00000022864.7	2453	D16Ertd472e	-0.575941	3.60723	39.0744	4.07949e-10	1.03132e-08	non-DE
ENSMUSG00000016382.9	4238	Pls3	0.425391	5.91313	39.0734	4.08163e-10	1.03132e-08	non-DE
ENSMUSG00000032842.7	6856	Abcc10	-0.565428	4.64308	39.0646	4.10002e-10	1.03433e-08	non-DE
ENSMUSG00000003847.9	18378	Nfat5	-0.563695	7.78855	39.0044	4.22841e-10	1.06353e-08	non-DE
ENSMUSG00000081400.1	793	Gm13680	0.677708	5.67893	39.0041	4.22907e-10	1.06353e-08	non-DE
ENSMUSG00000047459.8	1009	Dynlrb1	0.496187	7.18416	38.9092	4.43989e-10	1.11479e-08	non-DE
ENSMUSG00000055567.8	17350	Unc80	-0.4446	7.82285	38.8865	4.49184e-10	1.12606e-08	non-DE
ENSMUSG00000087550.1	731	Gm14343	-1.58514	-1.32223	38.7685	4.77165e-10	1.19363e-08	down
ENSMUSG00000033854.8	3269	Kcnk10	0.86219	2.32368	38.7666	4.7763e-10	1.19363e-08	non-DE
ENSMUSG00000081485.3	192	Gm12338	0.678776	4.95812	38.7224	4.88572e-10	1.21906e-08	non-DE
ENSMUSG00000014426.7	5391	Map3k4	-0.425733	5.9535	38.7105	4.91559e-10	1.2246e-08	non-DE
ENSMUSG00000042747.6	1260	Krtcap2	0.479061	4.93099	38.6952	4.95416e-10	1.23229e-08	non-DE
ENSMUSG00000029524.10	2398	Sirt4	-0.670472	4.93945	38.69	4.96749e-10	1.23368e-08	non-DE
ENSMUSG00000017344.4	2030	Vtn	-0.748903	6.42986	38.6291	5.12482e-10	1.27032e-08	non-DE
ENSMUSG00000024985.11	8739	Tcf7l2	-0.775721	2.69602	38.6268	5.13093e-10	1.27032e-08	non-DE
ENSMUSG00000018339.5	1813	Gpx3	0.797167	2.80264	38.5491	5.33925e-10	1.31985e-08	non-DE
ENSMUSG00000033099.3	4317	Nol12	0.476083	4.49419	38.5453	5.34964e-10	1.32038e-08	non-DE
ENSMUSG00000021799.2	2869	Opn4	0.728711	3.82856	38.5297	5.39266e-10	1.32894e-08	non-DE
ENSMUSG00000092274.1	20771	Neat1	-0.895134	3.0426	38.5155	5.43195e-10	1.33656e-08	non-DE
ENSMUSG00000038271.11	5691	Iffo1	-0.564734	5.94559	38.512	5.44191e-10	1.33695e-08	non-DE
ENSMUSG00000091387.1	5093	Gcnt4	-0.840524	3.82523	38.4991	5.47791e-10	1.34373e-08	non-DE
ENSMUSG00000034164.10	2890	Emid1	-1.15931	1.43554	38.4881	5.50891e-10	1.34926e-08	down
ENSMUSG00000039765.9	6776	Cc2d2a	-0.552839	6.62269	38.465	5.57439e-10	1.36321e-08	non-DE
ENSMUSG00000022519.7	5325	Srl	0.521654	3.84551	38.4616	5.58426e-10	1.36353e-08	non-DE
ENSMUSG00000037190.7	1782	Cyb561d2	0.503071	3.72162	38.4526	5.60991e-10	1.3677e-08	non-DE
ENSMUSG00000071014.4	659	Ndufb6	0.529501	5.44411	38.4387	5.65001e-10	1.37538e-08	non-DE
ENSMUSG00000038722.11	1609	Bud31	0.497913	5.99385	38.3901	5.79265e-10	1.40796e-08	non-DE
ENSMUSG00000029207.9	10579	Apbb2	0.426806	6.77536	38.3567	5.89251e-10	1.43005e-08	non-DE
ENSMUSG00000022836.9	10630	Mylk	-0.50729	7.04562	38.3166	6.0148e-10	1.45752e-08	non-DE
ENSMUSG00000015671.9	2668	Psma2	0.441533	6.62988	38.2584	6.19696e-10	1.49938e-08	non-DE
ENSMUSG00000027746.7	4122	Ufm1	0.418994	6.22838	38.21	6.35269e-10	1.53474e-08	non-DE
ENSMUSG00000026245.9	2444	Farsb	0.429108	6.4518	38.1708	6.48162e-10	1.56352e-08	non-DE
ENSMUSG00000038658.9	10727	C030046E11Rik	-0.384619	7.13795	38.167	6.49429e-10	1.56421e-08	non-DE
ENSMUSG00000022262.7	15630	Dnahc5	1.01592	2.11873	38.1541	6.53719e-10	1.57217e-08	up
ENSMUSG00000074274.1	999	D930028M14Rik	1.27162	1.1709	38.1343	6.60392e-10	1.58541e-08	up
ENSMUSG00000027012.8	8280	Dync1i2	0.375635	8.04155	38.1319	6.61207e-10	1.58541e-08	non-DE
ENSMUSG00000035048.7	405	Anapc13	0.541883	5.07221	38.1261	6.63175e-10	1.58774e-08	non-DE
ENSMUSG00000020014.8	14460	4930485B16Rik	-0.792956	1.90479	38.1208	6.64987e-10	1.5897e-08	non-DE
ENSMUSG00000036473.8	8063	Tbc1d24	-0.407353	7.48641	38.0834	6.77848e-10	1.61802e-08	non-DE
ENSMUSG00000039117.9	4633	Taf4a	-0.484306	5.5237	38.0688	6.8294e-10	1.62774e-08	non-DE
ENSMUSG00000066058.5	4263	Cldn19	1.20485	2.23551	38.0586	6.86528e-10	1.63385e-08	up
ENSMUSG00000030007.6	2452	Cct7	0.380153	8.00719	38.0005	7.07283e-10	1.68074e-08	non-DE
ENSMUSG00000027332.5	5505	Ivd	-0.547178	6.24391	37.9455	7.27475e-10	1.72616e-08	non-DE
ENSMUSG00000024205.6	308	Rpl36-ps2	0.547932	4.72474	37.8659	7.57798e-10	1.79544e-08	non-DE
ENSMUSG00000026879.7	3136	Gsn	0.839678	2.88665	37.8609	7.59711e-10	1.79731e-08	non-DE
ENSMUSG00000047661.2	2860	1600012P17Rik	1.14307	0.103908	37.8569	7.61297e-10	1.7984e-08	up
ENSMUSG00000028413.7	4234	B4galt1	-0.556273	5.85709	37.8323	7.70953e-10	1.81852e-08	non-DE
ENSMUSG00000030275.4	6429	Etnk1	-0.375659	7.77188	37.8208	7.755e-10	1.82654e-08	non-DE
ENSMUSG00000033720.6	5743	Sfxn5	-0.526969	5.21398	37.8081	7.80579e-10	1.8358e-08	non-DE
ENSMUSG00000026380.9	9269	Tcfcp2l1	1.24374	0.633596	37.8022	7.82945e-10	1.83865e-08	up
ENSMUSG00000025875.8	1657	Tspan17	0.512928	5.28071	37.7615	7.99442e-10	1.87464e-08	non-DE
ENSMUSG00000089709.1	1751	Gm16262	-0.889885	1.81737	37.75	8.04171e-10	1.88021e-08	non-DE
ENSMUSG00000037936.9	6291	Scarb1	-0.433138	7.13255	37.75	8.04172e-10	1.88021e-08	non-DE
ENSMUSG00000037239.7	5997	Spred3	-0.561868	5.06609	37.7003	8.24906e-10	1.92587e-08	non-DE
ENSMUSG00000025283.9	2774	Sat1	0.647469	6.97695	37.6822	8.32612e-10	1.94102e-08	non-DE
ENSMUSG00000007892.7	495	Rplp1	0.563802	7.78029	37.6593	8.42421e-10	1.96102e-08	non-DE
ENSMUSG00000075270.5	5208	Pde11a	0.911928	3.77224	37.6384	8.51534e-10	1.97935e-08	non-DE
ENSMUSG00000021917.6	1546	Spcs1	0.495134	6.10787	37.6285	8.55853e-10	1.9865e-08	non-DE
ENSMUSG00000053436.8	4361	Mapk14	-0.449417	6.09533	37.6121	8.63053e-10	2.0003e-08	non-DE
ENSMUSG00000026764.9	7142	Kif5c	0.464854	9.14708	37.548	8.91896e-10	2.06416e-08	non-DE
ENSMUSG00000053164.6	3733	Gpr21	0.680152	3.30246	37.5406	8.95301e-10	2.06788e-08	non-DE
ENSMUSG00000001891.10	3069	Ugp2	0.359046	5.63867	37.5389	8.96095e-10	2.06788e-08	non-DE
ENSMUSG00000045664.3	1435	Cdc42ep2	0.636023	2.67446	37.5127	9.082e-10	2.09279e-08	non-DE
ENSMUSG00000028843.8	821	Sh3bgrl3	0.493085	5.10822	37.4999	9.14161e-10	2.10349e-08	non-DE
ENSMUSG00000089944.2	517	Gm8292	0.721059	4.0444	37.4747	9.26071e-10	2.12783e-08	non-DE
ENSMUSG00000022026.5	2570	Olfm4	-0.821333	1.85012	37.4417	9.41854e-10	2.16099e-08	non-DE
ENSMUSG00000000171.4	1287	Sdhd	0.478115	6.65883	37.4292	9.47907e-10	2.17175e-08	non-DE
ENSMUSG00000021981.8	3099	Cab39l	0.407732	5.9478	37.4143	9.55216e-10	2.18536e-08	non-DE
ENSMUSG00000046991.8	2590	Wdr27	-1.2663	1.56249	37.3873	9.68506e-10	2.2126e-08	down
ENSMUSG00000091018.1	442	Rplp2-ps1	0.477539	6.69194	37.3524	9.86008e-10	2.24937e-08	non-DE
ENSMUSG00000005373.6	5369	Mlxipl	-1.68901	-0.612951	37.3396	9.92485e-10	2.26091e-08	down
ENSMUSG00000078915.1	594	Hsp25-ps1	1.07014	1.4631	37.3154	1.00488e-09	2.28589e-08	up
ENSMUSG00000035314.8	3582	Gdpd5	-0.410514	6.79921	37.272	1.02751e-09	2.33404e-08	non-DE
ENSMUSG00000022790.7	3620	Igsf11	-0.462074	6.26882	37.2445	1.04207e-09	2.36193e-08	non-DE
ENSMUSG00000004677.8	7387	Myo9b	-0.538926	6.60832	37.2433	1.04275e-09	2.36193e-08	non-DE
ENSMUSG00000025195.7	4900	Dnmbp	-0.529561	4.62956	37.2161	1.05737e-09	2.39098e-08	non-DE
ENSMUSG00000021765.6	2687	Fst	1.34701	1.83444	37.2139	1.05856e-09	2.39098e-08	up
ENSMUSG00000059824.4	2945	Dbp	-0.553233	5.40628	37.1829	1.07554e-09	2.42589e-08	non-DE
ENSMUSG00000029649.7	734	Pomp	0.505221	6.4491	37.1532	1.09205e-09	2.45965e-08	non-DE
ENSMUSG00000039252.6	6367	Lgi2	0.626712	5.25739	37.0942	1.12559e-09	2.53163e-08	non-DE
ENSMUSG00000027981.8	6627	Rnpc3	-0.714636	5.88496	37.0902	1.12791e-09	2.53329e-08	non-DE
ENSMUSG00000037624.8	3618	Kcnk2	0.696754	3.90585	37.0593	1.14592e-09	2.57012e-08	non-DE
ENSMUSG00000005973.6	3196	Rcn1	0.379938	6.65357	37.0376	1.15874e-09	2.59523e-08	non-DE
ENSMUSG00000036438.6	1467	Calm2	0.544669	9.05016	37.0264	1.16539e-09	2.60646e-08	non-DE
ENSMUSG00000014226.4	1442	Cacybp	0.484942	6.60524	37.0166	1.1713e-09	2.616e-08	non-DE
ENSMUSG00000089669.1	1637	Tnfsf13	-1.31208	2.71876	37.0073	1.17688e-09	2.62481e-08	down
ENSMUSG00000022096.8	6919	Hr	-1.16814	6.22088	36.9935	1.18525e-09	2.63979e-08	down
ENSMUSG00000036131.5	3196	Frmd7	0.657058	3.26982	36.9645	1.203e-09	2.67558e-08	non-DE
ENSMUSG00000062647.10	1781	Rpl7a	0.421037	5.59983	36.945	1.21507e-09	2.69868e-08	non-DE
ENSMUSG00000036781.7	816	Rps27l	0.692649	4.8885	36.9255	1.22728e-09	2.72201e-08	non-DE
ENSMUSG00000025781.8	1908	Atp5c1	0.466185	7.87051	36.9089	1.23779e-09	2.7415e-08	non-DE
ENSMUSG00000029447.8	1599	Cct6a	0.449991	7.85875	36.8941	1.24721e-09	2.75501e-08	non-DE
ENSMUSG00000028062.9	1218	Lamtor2	0.447102	5.2255	36.8939	1.24734e-09	2.75501e-08	non-DE
ENSMUSG00000027400.5	2887	Pdyn	-0.781131	3.06217	36.8897	1.25006e-09	2.75721e-08	non-DE
ENSMUSG00000086869.2	2098	Gm7809	0.740632	3.47347	36.8674	1.26442e-09	2.78504e-08	non-DE
ENSMUSG00000033938.5	4522	Ndufb7	0.408714	6.002	36.8556	1.27213e-09	2.79817e-08	non-DE
ENSMUSG00000030500.5	4319	Slc17a6	0.653832	7.09699	36.826	1.29159e-09	2.83706e-08	non-DE
ENSMUSG00000022205.9	3930	Sub1	0.475934	7.76721	36.7994	1.30934e-09	2.87208e-08	non-DE
ENSMUSG00000034290.9	5386	Nek9	-0.412602	7.00937	36.7816	1.32129e-09	2.89433e-08	non-DE
ENSMUSG00000037872.4	1158	Darc	-0.490646	6.33376	36.7063	1.37335e-09	3.00425e-08	non-DE
ENSMUSG00000022427.3	1113	Tomm22	0.40097	6.09959	36.6111	1.44206e-09	3.15024e-08	non-DE
ENSMUSG00000038622.7	871	Med30	0.518997	4.6523	36.5751	1.46899e-09	3.20469e-08	non-DE
ENSMUSG00000029245.9	10032	Epha5	0.450611	7.28035	36.5541	1.48488e-09	3.23301e-08	non-DE
ENSMUSG00000054123.4	2925	Gm9936	0.77857	1.93297	36.5526	1.48602e-09	3.23301e-08	non-DE
ENSMUSG00000047187.9	2133	Rab2a	0.398931	7.97353	36.521	1.51029e-09	3.2798e-08	non-DE
ENSMUSG00000075316.4	10723	Scn9a	0.744963	4.9769	36.5193	1.51164e-09	3.2798e-08	non-DE
ENSMUSG00000002908.8	4049	Kcnn1	0.510892	4.89845	36.5127	1.51676e-09	3.28645e-08	non-DE
ENSMUSG00000036915.9	3943	Kirrel2	-1.12941	0.874721	36.4801	1.54229e-09	3.33724e-08	down
ENSMUSG00000067194.6	5266	Eif1ax	0.392352	7.62894	36.469	1.55116e-09	3.35189e-08	non-DE
ENSMUSG00000022488.7	5446	Nckap1l	-1.01329	2.6299	36.4511	1.56545e-09	3.37821e-08	down
ENSMUSG00000025217.7	6323	Btrc	-0.366104	7.5639	36.4363	1.57738e-09	3.39936e-08	non-DE
ENSMUSG00000002395.8	2203	Use1	0.466458	6.19492	36.331	1.66494e-09	3.58322e-08	non-DE
ENSMUSG00000052142.8	4897	Rasal3	-1.82417	-0.765447	36.2888	1.70143e-09	3.65682e-08	down
ENSMUSG00000022054.5	5782	Nefm	0.700742	8.8137	36.268	1.71968e-09	3.69107e-08	non-DE
ENSMUSG00000037326.8	5111	Solh	-0.424895	6.0485	36.2554	1.73079e-09	3.70993e-08	non-DE
ENSMUSG00000046750.10	1464	BC089491	0.875871	1.87454	36.2503	1.7353e-09	3.7146e-08	non-DE
ENSMUSG00000039309.5	2402	Edaradd	1.84284	-0.033236	36.2461	1.73909e-09	3.71775e-08	up
ENSMUSG00000028798.10	3702	Eif3i	0.449996	6.5992	36.1937	1.78651e-09	3.81401e-08	non-DE
ENSMUSG00000035392.10	5758	Dennd1a	-0.475822	6.6121	36.1747	1.80401e-09	3.84297e-08	non-DE
ENSMUSG00000024397.7	1532	Aif1	-1.97452	0.174114	36.1737	1.80489e-09	3.84297e-08	down
ENSMUSG00000052825.3	996	Gm9892	0.552633	5.74503	36.1326	1.8434e-09	3.91943e-08	non-DE
ENSMUSG00000028842.8	16571	Eif2c3	-0.547466	6.26435	36.1301	1.84571e-09	3.91943e-08	non-DE
ENSMUSG00000024146.3	1712	Cript	0.431978	5.8327	36.1076	1.86715e-09	3.9597e-08	non-DE
ENSMUSG00000091269.1	297	Gm6682	0.787747	2.43548	36.1049	1.86974e-09	3.95993e-08	non-DE
ENSMUSG00000051223.8	2833	Bzw1	0.419404	8.41517	36.0879	1.88617e-09	3.98943e-08	non-DE
ENSMUSG00000009927.8	683	Rps25	0.638325	5.24754	36.0839	1.88997e-09	3.99219e-08	non-DE
ENSMUSG00000032872.9	6781	Cyb5r4	0.401446	5.75955	36.0617	1.91165e-09	4.03265e-08	non-DE
ENSMUSG00000025381.2	1017	Cnpy2	0.465375	6.23665	36.059	1.91432e-09	4.03294e-08	non-DE
ENSMUSG00000085342.1	471	Gm12254	0.619864	5.07031	36.026	1.94703e-09	4.09645e-08	non-DE
ENSMUSG00000040829.7	4409	Zmynd15	-0.912488	1.09345	35.9964	1.97678e-09	4.15358e-08	non-DE
ENSMUSG00000045036.7	3063	Tmem232	0.942599	1.11234	35.9776	1.99596e-09	4.18837e-08	non-DE
ENSMUSG00000025076.9	2350	Casp7	-0.61754	4.6774	35.9629	2.01112e-09	4.21465e-08	non-DE
ENSMUSG00000039640.7	1532	Mrpl12	0.457333	5.25576	35.9552	2.0191e-09	4.22452e-08	non-DE
ENSMUSG00000041685.8	5250	Fcho2	-0.431247	6.06126	35.9532	2.02112e-09	4.22452e-08	non-DE
ENSMUSG00000030002.9	7639	Dusp11	-0.549409	7.68202	35.9216	2.05418e-09	4.288e-08	non-DE
ENSMUSG00000068396.7	412	Rpl34-ps1	0.694696	3.82304	35.902	2.07493e-09	4.32212e-08	non-DE
ENSMUSG00000028926.8	15347	Cdk14	0.541531	8.31224	35.9011	2.07594e-09	4.32212e-08	non-DE
ENSMUSG00000090136.2	444	Gm10177	0.700058	3.76653	35.883	2.09525e-09	4.35665e-08	non-DE
ENSMUSG00000033020.6	543	Polr2f	0.491166	5.09581	35.8795	2.09901e-09	4.35878e-08	non-DE
ENSMUSG00000055541.10	3776	Lair1	-0.811283	2.25644	35.858	2.12232e-09	4.40147e-08	non-DE
ENSMUSG00000034163.9	7863	Zfc3h1	-0.614338	7.26825	35.8193	2.16498e-09	4.48062e-08	non-DE
ENSMUSG00000049124.2	231	Gm8186	0.680534	4.71554	35.8182	2.1661e-09	4.48062e-08	non-DE
ENSMUSG00000091337.1	1691	Eid1	0.486398	6.67055	35.8121	2.1729e-09	4.48889e-08	non-DE
ENSMUSG00000015165.9	5953	Hnrnpl	-0.38119	8.60152	35.8024	2.18383e-09	4.50563e-08	non-DE
ENSMUSG00000021495.7	4338	Fam193b	-0.667411	7.16196	35.7838	2.20477e-09	4.54296e-08	non-DE
ENSMUSG00000071547.3	1407	Nt5dc2	0.428749	6.89392	35.7606	2.23116e-09	4.59142e-08	non-DE
ENSMUSG00000069769.6	10663	Msi2	-0.36107	8.09736	35.7492	2.24428e-09	4.61248e-08	non-DE
ENSMUSG00000070493.3	2269	Chchd2	0.466454	5.93597	35.7175	2.28109e-09	4.67651e-08	non-DE
ENSMUSG00000018507.10	4485	Trpv2	0.609511	3.44335	35.7173	2.2813e-09	4.67651e-08	non-DE
ENSMUSG00000030077.8	7953	Chl1	0.547395	5.80853	35.658	2.35186e-09	4.80899e-08	non-DE
ENSMUSG00000050132.7	5629	Sarm1	-0.444624	6.47536	35.6579	2.35194e-09	4.80899e-08	non-DE
ENSMUSG00000031451.5	2593	Gas6	-0.406619	6.57093	35.6336	2.38143e-09	4.8581e-08	non-DE
ENSMUSG00000034105.7	2574	4632415K11Rik	-0.459818	5.62749	35.6331	2.38205e-09	4.8581e-08	non-DE
ENSMUSG00000021994.8	7822	Wnt5a	-0.812291	2.7938	35.6303	2.38549e-09	4.85891e-08	non-DE
ENSMUSG00000035356.9	5018	Nfkbiz	-0.719944	2.34482	35.6191	2.39919e-09	4.88059e-08	non-DE
ENSMUSG00000021255.10	6047	Esrrb	-1.03258	6.34971	35.614	2.40554e-09	4.88728e-08	down
ENSMUSG00000029066.5	1084	Mrpl20	0.516364	5.68874	35.6006	2.4221e-09	4.90992e-08	non-DE
ENSMUSG00000044835.9	2344	Ankrd45	0.513058	3.9647	35.6	2.42283e-09	4.90992e-08	non-DE
ENSMUSG00000041453.6	3400	Rpl21	0.622523	5.69357	35.5823	2.44495e-09	4.94847e-08	non-DE
ENSMUSG00000002102.9	2607	Psmc3	0.421368	7.35771	35.5717	2.45837e-09	4.96934e-08	non-DE
ENSMUSG00000051255.4	687	Gm6563	0.547258	5.57474	35.5487	2.48759e-09	5.02203e-08	non-DE
ENSMUSG00000035200.6	3486	Chrnb4	0.568427	5.61876	35.4933	2.55931e-09	5.16032e-08	non-DE
ENSMUSG00000027829.8	5997	Ccnl1	-0.689426	6.68243	35.3347	2.77639e-09	5.59094e-08	non-DE
ENSMUSG00000031948.7	2249	Kars	0.358166	6.77837	35.3153	2.80417e-09	5.63978e-08	non-DE
ENSMUSG00000051428.5	465	Gm5644	0.514379	4.48478	35.2885	2.84309e-09	5.71085e-08	non-DE
ENSMUSG00000047003.7	4068	Zfp41	0.430905	6.01509	35.2537	2.89429e-09	5.80639e-08	non-DE
ENSMUSG00000081726.1	462	Gm13202	0.610227	3.3441	35.21	2.96007e-09	5.93091e-08	non-DE
ENSMUSG00000044700.8	8944	Tmem201	-0.420472	6.59471	35.2057	2.9665e-09	5.93635e-08	non-DE
ENSMUSG00000081476.1	597	Itpa-ps1	0.548153	4.5861	35.1833	3.00081e-09	5.99749e-08	non-DE
ENSMUSG00000000295.6	3509	Hddc2	0.542943	3.80149	35.1324	3.08037e-09	6.14879e-08	non-DE
ENSMUSG00000038569.7	2920	Rad9b	-0.632503	3.39306	35.1173	3.10429e-09	6.18882e-08	non-DE
ENSMUSG00000069972.4	521	Gm10159	0.518152	5.22746	35.0782	3.16733e-09	6.30662e-08	non-DE
ENSMUSG00000031595.9	3126	Pdgfrl	-1.07181	0.219302	35.058	3.20025e-09	6.36423e-08	down
ENSMUSG00000031841.11	11153	Cdh13	0.570414	5.89631	35.0506	3.21245e-09	6.38054e-08	non-DE
ENSMUSG00000027858.7	4585	Tspan2	0.702473	4.74634	35.0223	3.25945e-09	6.46586e-08	non-DE
ENSMUSG00000022105.6	6015	Rb1	-0.343408	6.55159	35.0126	3.2758e-09	6.49023e-08	non-DE
ENSMUSG00000039577.10	6056	Nphp4	-0.518395	5.48352	35.0052	3.28829e-09	6.50691e-08	non-DE
ENSMUSG00000049494.4	1010	Gm12669	0.515907	5.77085	34.9848	3.32289e-09	6.56723e-08	non-DE
ENSMUSG00000059734.6	963	Ndufs8	0.458872	5.97393	34.9734	3.34244e-09	6.5977e-08	non-DE
ENSMUSG00000079139.2	780	Gm4204	0.407097	7.73776	34.9594	3.36661e-09	6.63721e-08	non-DE
ENSMUSG00000020827.11	6325	Mink1	-0.440349	6.16612	34.9246	3.42726e-09	6.74846e-08	non-DE
ENSMUSG00000028719.8	3420	Cmpk1	0.422216	6.73247	34.9155	3.44327e-09	6.77163e-08	non-DE
ENSMUSG00000081640.1	933	Rplp0-ps1	0.91788	1.51462	34.8951	3.47961e-09	6.83467e-08	non-DE
ENSMUSG00000081059.1	476	Gm11945	0.742449	1.97618	34.88	3.5067e-09	6.87942e-08	non-DE
ENSMUSG00000041515.3	7055	Irf8	-1.23156	1.22566	34.8743	3.51692e-09	6.89101e-08	down
ENSMUSG00000059070.8	4042	Rpl18	0.551948	5.61898	34.8704	3.52402e-09	6.89645e-08	non-DE
ENSMUSG00000027883.8	3787	Gpsm2	-1.14985	4.8869	34.8347	3.58913e-09	7.01528e-08	down
ENSMUSG00000028334.4	4581	Nans	0.414903	5.14055	34.815	3.62564e-09	7.0737e-08	non-DE
ENSMUSG00000019888.8	6846	Mgat4c	0.557886	4.45935	34.8138	3.62788e-09	7.0737e-08	non-DE
ENSMUSG00000024921.8	6414	Smarca2	-0.380168	7.1443	34.8072	3.64028e-09	7.08923e-08	non-DE
ENSMUSG00000085084.1	4176	4930570G19Rik	-0.604626	3.85736	34.7578	3.73376e-09	7.26241e-08	non-DE
ENSMUSG00000024038.9	2016	Ndufv3	0.462545	7.09952	34.7142	3.81846e-09	7.41812e-08	non-DE
ENSMUSG00000050953.8	3105	Gja1	1.17536	4.78286	34.6797	3.8866e-09	7.54133e-08	up
ENSMUSG00000024248.7	1147	Cox7a2l	0.449363	6.57265	34.6624	3.92135e-09	7.59951e-08	non-DE
ENSMUSG00000061477.3	961	Rps7	0.685576	4.79073	34.6464	3.95366e-09	7.65284e-08	non-DE
ENSMUSG00000058498.6	6331	Rnf207	-1.11178	4.27519	34.6165	4.01489e-09	7.76196e-08	down
ENSMUSG00000026395.8	5816	Ptprc	-1.54301	0.303436	34.6107	4.0269e-09	7.77577e-08	down
ENSMUSG00000021411.9	2103	1300014I06Rik	0.778478	1.53137	34.5983	4.05262e-09	7.80809e-08	non-DE
ENSMUSG00000029752.6	2735	Asns	0.525827	5.60322	34.5979	4.05342e-09	7.80809e-08	non-DE
ENSMUSG00000081272.1	1308	Gm13509	0.387975	8.21162	34.5922	4.06539e-09	7.8217e-08	non-DE
ENSMUSG00000028416.5	1336	Bag1	0.415644	6.27306	34.5403	4.17526e-09	8.02343e-08	non-DE
ENSMUSG00000039728.8	7066	Slc6a5	-0.899928	3.81931	34.5167	4.22617e-09	8.1115e-08	non-DE
ENSMUSG00000058927.4	476	Gm10053	0.615343	3.59247	34.5018	4.25857e-09	8.16387e-08	non-DE
ENSMUSG00000061787.8	1274	Rps17	0.575295	5.74533	34.4977	4.26746e-09	8.17112e-08	non-DE
ENSMUSG00000023952.7	5305	Gtpbp2	-0.360271	6.28055	34.4879	4.289e-09	8.19731e-08	non-DE
ENSMUSG00000028937.8	2124	Acot7	0.408486	7.30766	34.4869	4.29141e-09	8.19731e-08	non-DE
ENSMUSG00000086922.1	685	Gm13835	0.45487	6.39475	34.4577	4.35622e-09	8.31117e-08	non-DE
ENSMUSG00000000563.11	4105	Atp5f1	0.443871	7.30666	34.4473	4.37943e-09	8.34548e-08	non-DE
ENSMUSG00000052751.10	3975	Repin1	-0.448037	5.59005	34.4277	4.4239e-09	8.42017e-08	non-DE
ENSMUSG00000029123.7	3437	Stk32b	0.654377	5.48023	34.4197	4.44215e-09	8.44485e-08	non-DE
ENSMUSG00000040029.7	10626	Ipo8	-0.382809	5.89117	34.4164	4.4495e-09	8.44876e-08	non-DE
ENSMUSG00000058838.7	526	Rps27a-ps2	0.657415	4.95175	34.409	4.4665e-09	8.47096e-08	non-DE
ENSMUSG00000061684.3	541	Rpl21-ps8	0.705022	2.896	34.3965	4.49521e-09	8.51529e-08	non-DE
ENSMUSG00000069379.2	618	Gm4950	0.698135	3.14324	34.3551	4.59187e-09	8.6881e-08	non-DE
ENSMUSG00000081087.1	392	Gm14166	0.654135	5.03737	34.3379	4.63268e-09	8.75494e-08	non-DE
ENSMUSG00000091845.1	390	Gm4604	0.564024	3.51399	34.329	4.65396e-09	8.78477e-08	non-DE
ENSMUSG00000037336.8	5148	Mfsd2b	-0.880194	2.35987	34.3116	4.69575e-09	8.83729e-08	non-DE
ENSMUSG00000043635.5	8546	Adamts3	-0.579485	5.57004	34.3114	4.69614e-09	8.83729e-08	non-DE
ENSMUSG00000043639.7	6790	Rbm20	-0.631953	4.27929	34.3105	4.69839e-09	8.83729e-08	non-DE
ENSMUSG00000037318.4	5558	Traf3ip3	-1.57528	-1.00379	34.304	4.71404e-09	8.85629e-08	down
ENSMUSG00000020219.6	1225	Timm13	0.416043	5.50316	34.2977	4.72935e-09	8.87462e-08	non-DE
ENSMUSG00000049946.7	1769	BC030500	0.602999	3.23517	34.2914	4.74478e-09	8.89313e-08	non-DE
ENSMUSG00000083840.2	2078	Gm15459	0.428979	7.26004	34.259	4.8245e-09	9.03194e-08	non-DE
ENSMUSG00000040188.9	2341	Scamp2	-0.476276	5.19545	34.2211	4.91939e-09	9.19879e-08	non-DE
ENSMUSG00000031762.6	556	Mt2	1.02025	2.52285	34.2184	4.92605e-09	9.20047e-08	up
ENSMUSG00000014294.3	529	Ndufa2	0.585525	5.89327	34.1779	5.02968e-09	9.38306e-08	non-DE
ENSMUSG00000036309.8	2211	Skp1a	0.434064	8.24142	34.1155	5.19366e-09	9.67767e-08	non-DE
ENSMUSG00000070271.5	444	Gm13268	0.668041	4.86927	34.1017	5.23059e-09	9.73511e-08	non-DE
ENSMUSG00000021024.8	1234	Psma6	0.409378	6.68042	34.0911	5.25925e-09	9.77707e-08	non-DE
ENSMUSG00000034755.11	9069	Pcdh11x	0.622175	5.32635	34.0801	5.28896e-09	9.82086e-08	non-DE
ENSMUSG00000030750.7	1329	Nsmce1	0.572901	4.76507	34.07	5.31656e-09	9.86065e-08	non-DE
ENSMUSG00000039221.5	489	Rpl22l1	0.608434	4.43651	34.0331	5.41822e-09	1.00375e-07	non-DE
ENSMUSG00000023990.11	5669	Tcfeb	-0.686831	2.00005	34.0297	5.42773e-09	1.00435e-07	non-DE
ENSMUSG00000043542.6	3361	Fam164a	0.388377	6.48018	34.0027	5.50357e-09	1.0172e-07	non-DE
ENSMUSG00000020267.6	872	Hint1	0.492086	6.81141	33.9672	5.60487e-09	1.03473e-07	non-DE
ENSMUSG00000036990.6	8127	Otud4	-0.47116	6.69504	33.9636	5.61517e-09	1.03543e-07	non-DE
ENSMUSG00000035212.8	1898	Leprot	0.480503	5.59365	33.9607	5.62355e-09	1.03578e-07	non-DE
ENSMUSG00000018858.9	3332	Ict1	0.376427	5.48165	33.9574	5.6332e-09	1.03637e-07	non-DE
ENSMUSG00000035798.7	4948	Zdhhc17	-0.388083	7.56867	33.9377	5.69043e-09	1.04569e-07	non-DE
ENSMUSG00000027284.10	11421	Cdan1	-0.493586	5.30511	33.9327	5.70505e-09	1.04717e-07	non-DE
ENSMUSG00000033253.9	11948	Szt2	-0.498259	6.61809	33.9161	5.75403e-09	1.05495e-07	non-DE
ENSMUSG00000005917.8	5422	Otx1	1.51584	0.735868	33.8962	5.81312e-09	1.06456e-07	up
ENSMUSG00000026825.10	5242	Dnm1	-0.472381	8.36284	33.8801	5.86163e-09	1.07068e-07	non-DE
ENSMUSG00000040269.5	783	Mrps28	0.610461	3.93505	33.8794	5.86361e-09	1.07068e-07	non-DE
ENSMUSG00000050721.8	3271	Plekho2	-0.727016	3.93702	33.8784	5.86663e-09	1.07068e-07	non-DE
ENSMUSG00000019494.8	2525	Cops6	0.351758	6.74071	33.8761	5.87369e-09	1.07074e-07	non-DE
ENSMUSG00000005656.8	1928	Snx6	0.419757	6.11481	33.8277	6.02169e-09	1.09644e-07	non-DE
ENSMUSG00000073787.3	2033	Gm10575	0.972629	1.07637	33.8255	6.02839e-09	1.09644e-07	non-DE
ENSMUSG00000004849.8	2198	Ap1s1	0.405328	5.80198	33.8118	6.07095e-09	1.10292e-07	non-DE
ENSMUSG00000036896.5	1931	C1qc	-2.28963	3.09985	33.8088	6.08021e-09	1.10335e-07	down
ENSMUSG00000022816.5	4914	Fstl1	0.475651	6.10209	33.7982	6.1136e-09	1.10815e-07	non-DE
ENSMUSG00000085195.1	5693	6430562O15Rik	-0.871627	0.898811	33.7857	6.15289e-09	1.11401e-07	non-DE
ENSMUSG00000032397.6	1211	Tipin	0.570492	4.7892	33.7783	6.17628e-09	1.11698e-07	non-DE
ENSMUSG00000024099.8	1990	Ndufv2	0.466323	7.22091	33.7586	6.23911e-09	1.12706e-07	non-DE
ENSMUSG00000021062.9	4614	Rab15	0.483177	5.54937	33.7519	6.26082e-09	1.12971e-07	non-DE
ENSMUSG00000001773.7	2671	Folh1	-0.88633	1.25371	33.7036	6.41824e-09	1.1568e-07	non-DE
ENSMUSG00000019338.6	5952	Zfp687	-0.370822	6.52713	33.6939	6.45012e-09	1.16124e-07	non-DE
ENSMUSG00000021665.7	1904	Hexb	-0.874167	5.06912	33.6501	6.5973e-09	1.1864e-07	non-DE
ENSMUSG00000082044.1	279	Gm14284	0.654881	4.07224	33.6163	6.71266e-09	1.20579e-07	non-DE
ENSMUSG00000037573.5	2288	Tob1	-0.476647	6.10972	33.5641	6.89549e-09	1.23724e-07	non-DE
ENSMUSG00000078572.2	780	1810043H04Rik	0.559799	3.27332	33.5573	6.91968e-09	1.24018e-07	non-DE
ENSMUSG00000090841.1	665	Myl6	0.41623	6.48832	33.5411	6.97743e-09	1.24913e-07	non-DE
ENSMUSG00000017765.9	4250	Slc12a4	-0.566345	3.77081	33.5182	7.05997e-09	1.26248e-07	non-DE
ENSMUSG00000039232.5	2396	Stx11	1.4236	-0.580305	33.5161	7.06778e-09	1.26248e-07	up
ENSMUSG00000028936.9	2911	Rpl22	0.468483	7.60484	33.5107	7.08714e-09	1.26452e-07	non-DE
ENSMUSG00000083757.1	392	Gm13253	0.613776	4.23067	33.4964	7.13942e-09	1.27243e-07	non-DE
ENSMUSG00000030494.7	3873	Rhpn2	-0.559433	3.52956	33.493	7.15226e-09	1.27329e-07	non-DE
ENSMUSG00000012296.8	2557	Tjap1	-0.476122	4.99495	33.4905	7.16143e-09	1.27351e-07	non-DE
ENSMUSG00000061175.5	8367	Fnip2	-0.432078	5.27773	33.4804	7.19876e-09	1.27872e-07	non-DE
ENSMUSG00000049148.7	5042	Plcxd3	0.560927	2.90705	33.4736	7.22374e-09	1.28173e-07	non-DE
ENSMUSG00000071658.4	1699	Gng3	0.422184	7.52093	33.4375	7.35904e-09	1.30429e-07	non-DE
ENSMUSG00000078525.3	611	Gm5776	0.546902	4.05196	33.4177	7.43427e-09	1.31616e-07	non-DE
ENSMUSG00000084141.1	906	Olfr1372-ps1	-1.25616	0.380059	33.4034	7.48935e-09	1.32445e-07	down
ENSMUSG00000062611.2	795	Gm10119	0.661936	4.49247	33.3857	7.55785e-09	1.33508e-07	non-DE
ENSMUSG00000040860.10	8266	Crocc	-0.515268	8.37611	33.3774	7.59002e-09	1.33928e-07	non-DE
ENSMUSG00000063564.7	5736	Col23a1	-0.624864	6.38792	33.3582	7.66534e-09	1.34991e-07	non-DE
ENSMUSG00000074652.3	6634	Myh7b	-0.886538	0.860944	33.3577	7.66717e-09	1.34991e-07	non-DE
ENSMUSG00000018076.8	9320	Med13l	-0.499282	6.98488	33.3545	7.67997e-09	1.35068e-07	non-DE
ENSMUSG00000085172.1	772	Gm6542	0.550476	5.01735	33.3379	7.74599e-09	1.36079e-07	non-DE
ENSMUSG00000045817.7	3530	Zfp36l2	-0.671218	6.02027	33.2929	7.92705e-09	1.39107e-07	non-DE
ENSMUSG00000091478.1	534	Gm10039	0.436364	5.77267	33.2865	7.95332e-09	1.39414e-07	non-DE
ENSMUSG00000025204.4	3146	Ndufb8	0.446843	5.88719	33.2732	8.00788e-09	1.40217e-07	non-DE
ENSMUSG00000020388.6	2560	Pdlim4	-0.960715	1.32553	33.2645	8.04397e-09	1.40695e-07	non-DE
ENSMUSG00000041920.8	4883	Slc16a6	-0.766506	5.76535	33.2404	8.14425e-09	1.42293e-07	non-DE
ENSMUSG00000039037.5	6002	St6galnac5	-0.63846	3.77793	33.2107	8.26927e-09	1.44319e-07	non-DE
ENSMUSG00000036257.8	3947	Pnpla8	0.362133	6.65896	33.1861	8.37477e-09	1.46001e-07	non-DE
ENSMUSG00000053964.9	2370	Lgals4	-0.826611	2.26458	33.1753	8.42116e-09	1.46649e-07	non-DE
ENSMUSG00000032388.6	2690	Spg21	0.371194	5.90583	33.1683	8.45191e-09	1.47025e-07	non-DE
ENSMUSG00000028977.9	12240	Casz1	-0.563562	8.30281	33.1511	8.52677e-09	1.48165e-07	non-DE
ENSMUSG00000037679.7	4600	Inf2	-1.00385	3.69888	33.1446	8.55533e-09	1.485e-07	down
ENSMUSG00000031954.5	1215	Cfdp1	0.497853	6.70384	33.1369	8.5892e-09	1.48926e-07	non-DE
ENSMUSG00000061518.4	566	Cox5b	0.487863	5.77931	33.1137	8.6922e-09	1.50549e-07	non-DE
ENSMUSG00000034957.9	2634	Cebpa	-1.48275	0.281904	33.0896	8.80063e-09	1.52261e-07	down
ENSMUSG00000019790.9	12975	Stxbp5	-0.334896	7.41589	33.0865	8.81494e-09	1.52344e-07	non-DE
ENSMUSG00000008932.7	3513	Slc1a7	-0.510468	7.30561	33.0481	8.9906e-09	1.55212e-07	non-DE
ENSMUSG00000024300.10	4914	Myo1f	-1.92627	0.609807	33.0094	9.17137e-09	1.58162e-07	down
ENSMUSG00000085667.1	5873	Gm12992	-0.881465	3.9408	32.9991	9.22003e-09	1.58829e-07	non-DE
ENSMUSG00000082401.1	408	Gm14328	0.834246	2.44844	32.9551	9.43123e-09	1.62292e-07	non-DE
ENSMUSG00000020883.11	12150	Fbxl20	-0.362328	7.16158	32.9182	9.61202e-09	1.65225e-07	non-DE
ENSMUSG00000000263.9	2414	Glra1	-1.01315	2.44671	32.9136	9.63487e-09	1.6544e-07	down
ENSMUSG00000070733.6	14533	Fryl	-0.534321	8.41229	32.9058	9.6735e-09	1.65925e-07	non-DE
ENSMUSG00000087651.2	1193	1500009L16Rik	0.521448	3.4043	32.8877	9.76367e-09	1.67263e-07	non-DE
ENSMUSG00000018470.2	2865	Kcnab3	-0.635253	3.87749	32.8841	9.78224e-09	1.67263e-07	non-DE
ENSMUSG00000058922.6	963	Gm10052	0.434029	6.90352	32.8839	9.78293e-09	1.67263e-07	non-DE
ENSMUSG00000027070.8	16701	Lrp2	-0.545732	5.18744	32.8787	9.80912e-09	1.67531e-07	non-DE
ENSMUSG00000026032.8	763	Ndufb3	0.569576	5.50044	32.8691	9.85767e-09	1.68181e-07	non-DE
ENSMUSG00000057322.6	542	Rpl38	0.666995	3.04419	32.8446	9.98282e-09	1.70134e-07	non-DE
ENSMUSG00000034135.7	7102	Sik3	-0.477146	6.63038	32.8396	1.00086e-08	1.70391e-07	non-DE
ENSMUSG00000029070.3	2918	Mxra8	0.765377	3.20406	32.83	1.00582e-08	1.71054e-07	non-DE
ENSMUSG00000051729.5	2963	Gm5087	-1.28846	-0.857239	32.8082	1.01716e-08	1.72797e-07	down
ENSMUSG00000017724.8	3104	Etv4	-1.03648	2.16536	32.7986	1.02217e-08	1.73465e-07	down
ENSMUSG00000024844.8	820	Banf1	0.470535	5.69037	32.7794	1.03235e-08	1.75006e-07	non-DE
ENSMUSG00000042570.8	4497	Mier2	-0.464657	5.13115	32.7165	1.06626e-08	1.80563e-07	non-DE
ENSMUSG00000032648.8	3218	Pygm	-0.582965	5.43671	32.6823	1.08521e-08	1.83577e-07	non-DE
ENSMUSG00000084957.1	2653	Bbip1	0.444926	5.91973	32.6626	1.09627e-08	1.85253e-07	non-DE
ENSMUSG00000034993.7	2766	Vat1	0.501999	6.07978	32.6536	1.10137e-08	1.85917e-07	non-DE
ENSMUSG00000045763.7	1847	Basp1	0.488335	9.1493	32.6347	1.1121e-08	1.8753e-07	non-DE
ENSMUSG00000037344.7	5020	Slc12a9	-0.493261	5.00935	32.6259	1.11714e-08	1.88181e-07	non-DE
ENSMUSG00000091086.1	888	Gm5428	0.597992	4.38086	32.557	1.15749e-08	1.94773e-07	non-DE
ENSMUSG00000042737.3	919	Dpm3	0.54204	4.19986	32.5171	1.18147e-08	1.98599e-07	non-DE
ENSMUSG00000046330.9	584	Rpl37a	0.600211	4.40872	32.5077	1.18722e-08	1.99356e-07	non-DE
ENSMUSG00000063882.6	1237	Uqcrh	0.470483	7.05096	32.4603	1.21652e-08	2.04061e-07	non-DE
ENSMUSG00000086567.1	385	Gm16247	0.588861	4.65747	32.438	1.2306e-08	2.06206e-07	non-DE
ENSMUSG00000022185.11	8643	Acin1	-0.368039	8.20967	32.4329	1.23381e-08	2.06527e-07	non-DE
ENSMUSG00000017286.9	6005	Glod4	0.463042	6.05748	32.4235	1.23977e-08	2.07308e-07	non-DE
ENSMUSG00000041084.7	1058	Ostc	0.455483	6.09133	32.4104	1.24816e-08	2.08493e-07	non-DE
ENSMUSG00000041653.4	4640	Pnpla3	-1.01436	5.7659	32.3968	1.25692e-08	2.09736e-07	down
ENSMUSG00000025787.5	3936	Tgm4	-1.02045	1.96718	32.362	1.27966e-08	2.13255e-07	down
ENSMUSG00000022452.8	1077	1500032L24Rik	0.37565	6.08345	32.3604	1.28068e-08	2.13255e-07	non-DE
ENSMUSG00000028932.7	5031	Psmc2	0.390792	7.05797	32.3474	1.28929e-08	2.14466e-07	non-DE
ENSMUSG00000035561.5	2298	Aldh1b1	0.861991	1.82	32.3319	1.29963e-08	2.15961e-07	non-DE
ENSMUSG00000060284.5	3043	Sp7	-1.29695	-0.341549	32.323	1.30558e-08	2.16723e-07	down
ENSMUSG00000021423.5	997	Ly86	-2.32825	1.72443	32.3062	1.31692e-08	2.18379e-07	down
ENSMUSG00000035275.8	6342	Raver2	-0.507692	4.47707	32.2813	1.33392e-08	2.20969e-07	non-DE
ENSMUSG00000018012.5	1293	Rac3	0.615493	5.24527	32.196	1.3938e-08	2.30649e-07	non-DE
ENSMUSG00000081113.1	447	Gm7308	0.534064	5.42615	32.191	1.39735e-08	2.30996e-07	non-DE
ENSMUSG00000005124.3	5518	Wisp1	-0.743275	3.37292	32.1765	1.40784e-08	2.3249e-07	non-DE
ENSMUSG00000004961.6	1747	Syt5	0.494683	4.99458	32.1526	1.42527e-08	2.34919e-07	non-DE
ENSMUSG00000031490.5	981	Eif4ebp1	0.801069	1.48242	32.1523	1.42549e-08	2.34919e-07	non-DE
ENSMUSG00000031391.10	7347	L1cam	0.614995	7.99557	32.1422	1.43293e-08	2.35902e-07	non-DE
ENSMUSG00000027367.9	5569	Stard7	-0.356756	7.5239	32.1254	1.44534e-08	2.377e-07	non-DE
ENSMUSG00000027935.8	1651	Rab13	0.720752	3.54346	32.1061	1.45979e-08	2.3983e-07	non-DE
ENSMUSG00000010406.7	412	Mrpl52	0.50353	4.38565	32.0863	1.47475e-08	2.42037e-07	non-DE
ENSMUSG00000089659.1	701	Gm3470	0.740646	3.31723	32.0403	1.51005e-08	2.47576e-07	non-DE
ENSMUSG00000022508.5	6700	Bcl6	-0.604853	2.02243	32.0335	1.51538e-08	2.48149e-07	non-DE
ENSMUSG00000061330.6	511	Gm11361	0.647272	4.32196	32.0319	1.51664e-08	2.48149e-07	non-DE
ENSMUSG00000021068.9	10345	Nin	0.498602	8.20242	32.0271	1.52034e-08	2.48498e-07	non-DE
ENSMUSG00000007122.4	1978	Casq1	0.89565	1.70851	32.0016	1.5405e-08	2.51535e-07	non-DE
ENSMUSG00000030226.6	5049	Lmo3	0.981246	2.6236	31.988	1.55131e-08	2.53042e-07	non-DE
ENSMUSG00000024112.9	9788	Cacna1h	-0.755804	7.48451	31.9786	1.55883e-08	2.5401e-07	non-DE
ENSMUSG00000045282.6	1220	Tmem86b	-0.798362	3.20761	31.9619	1.57225e-08	2.55935e-07	non-DE
ENSMUSG00000075279.4	588	Mrpl23-ps1	0.481462	4.20639	31.8982	1.62468e-08	2.64201e-07	non-DE
ENSMUSG00000063919.6	7896	Srrm4	-0.38166	8.12566	31.8957	1.62674e-08	2.64267e-07	non-DE
ENSMUSG00000085376.1	901	Gm14508	-1.07738	-0.115541	31.8797	1.64026e-08	2.66192e-07	down
ENSMUSG00000027133.3	1109	Nop10	0.513573	5.07857	31.8638	1.65367e-08	2.68095e-07	non-DE
ENSMUSG00000013846.8	5353	St3gal1	-0.452857	6.27092	31.858	1.65865e-08	2.68631e-07	non-DE
ENSMUSG00000043770.8	379	Gm12481	0.510266	5.2832	31.8512	1.66445e-08	2.69297e-07	non-DE
ENSMUSG00000044627.4	2234	Swi5	0.412599	6.69298	31.8119	1.69846e-08	2.74522e-07	non-DE
ENSMUSG00000020715.3	8173	Ern1	-0.49388	4.77326	31.8024	1.70685e-08	2.75598e-07	non-DE
ENSMUSG00000040705.1	1214	A930016O22Rik	-0.905622	1.90553	31.7962	1.71223e-08	2.76188e-07	non-DE
ENSMUSG00000024502.8	3539	Jakmip2	0.390451	5.83268	31.7899	1.71783e-08	2.76812e-07	non-DE
ENSMUSG00000006676.9	5202	Usp19	-0.397056	7.82628	31.7561	1.74802e-08	2.81393e-07	non-DE
ENSMUSG00000009734.9	2402	Pou6f2	0.777184	4.24133	31.7519	1.75176e-08	2.8171e-07	non-DE
ENSMUSG00000049881.7	1193	2810025M15Rik	0.453881	4.2123	31.7478	1.75549e-08	2.82026e-07	non-DE
ENSMUSG00000086859.2	848	2810008D09Rik	-0.706172	3.68434	31.7178	1.78281e-08	2.86128e-07	non-DE
ENSMUSG00000031586.8	2776	Rbpms	0.747947	6.44272	31.7124	1.78774e-08	2.8663e-07	non-DE
ENSMUSG00000068742.5	6320	Cry2	-0.390646	6.62062	31.7029	1.79651e-08	2.87748e-07	non-DE
ENSMUSG00000036030.8	8748	Prtg	-0.721472	4.12247	31.6814	1.81656e-08	2.90667e-07	non-DE
ENSMUSG00000042712.4	1037	Wbp5	0.483531	6.61769	31.677	1.82066e-08	2.91032e-07	non-DE
ENSMUSG00000034024.7	1962	Cct2	0.33041	8.00698	31.6542	1.84217e-08	2.94176e-07	non-DE
ENSMUSG00000052146.8	1937	Rps10	0.473779	4.16181	31.6507	1.84545e-08	2.9428e-07	non-DE
ENSMUSG00000078439.3	1058	2210404O07Rik	-0.953051	1.73441	31.6496	1.8465e-08	2.9428e-07	non-DE
ENSMUSG00000023089.6	1032	Ndufa5	0.560147	5.7786	31.6331	1.86233e-08	2.96506e-07	non-DE
ENSMUSG00000032118.9	4029	Fez1	0.357015	6.73385	31.5608	1.93291e-08	3.07437e-07	non-DE
ENSMUSG00000027298.10	6226	Tyro3	0.517674	4.81911	31.553	1.94067e-08	3.08364e-07	non-DE
ENSMUSG00000030086.9	2527	Chchd6	0.458216	5.05211	31.5419	1.95188e-08	3.09836e-07	non-DE
ENSMUSG00000035949.8	6661	Fbxw2	0.308926	6.26137	31.5298	1.96399e-08	3.1145e-07	non-DE
ENSMUSG00000048636.7	3739	A730049H05Rik	1.12106	0.791817	31.5275	1.96635e-08	3.11515e-07	up
ENSMUSG00000025260.4	1298	Hsd17b10	0.579453	4.59655	31.5171	1.97691e-08	3.1269e-07	non-DE
ENSMUSG00000020297.4	4157	Nsg2	0.400047	8.31355	31.5163	1.97769e-08	3.1269e-07	non-DE
ENSMUSG00000067121.2	862	Gm7027	0.58515	4.20457	31.5066	1.98764e-08	3.13953e-07	non-DE
ENSMUSG00000073433.3	1329	Arhgdig	0.578889	4.24118	31.5012	1.99316e-08	3.14514e-07	non-DE
ENSMUSG00000065990.6	1766	Aurkaip1	0.447785	5.40598	31.4906	2.00405e-08	3.15919e-07	non-DE
ENSMUSG00000023004.8	1875	Tuba1b	0.376154	7.22387	31.4819	2.01306e-08	3.17028e-07	non-DE
ENSMUSG00000032384.9	11973	Csnk1g1	-0.360791	6.35346	31.4776	2.01755e-08	3.17421e-07	non-DE
ENSMUSG00000044712.8	7783	Slc38a6	-0.506673	4.2334	31.4607	2.03515e-08	3.19876e-07	non-DE
ENSMUSG00000030616.7	6374	Sytl2	0.656314	4.04085	31.4588	2.03719e-08	3.19881e-07	non-DE
ENSMUSG00000034858.8	6456	BC031353	-0.383637	6.14259	31.448	2.04853e-08	3.21345e-07	non-DE
ENSMUSG00000031636.6	1578	Pdlim3	-0.599957	4.19253	31.3929	2.10752e-08	3.30274e-07	non-DE
ENSMUSG00000081629.1	470	Eif3s6-ps1	0.62913	3.57251	31.3675	2.1353e-08	3.343e-07	non-DE
ENSMUSG00000065036.1	134	SNORA70	-1.5657	0.00942109	31.3588	2.14488e-08	3.35471e-07	down
ENSMUSG00000057388.3	1398	Mrpl18	0.477628	5.22242	31.3545	2.14955e-08	3.35872e-07	non-DE
ENSMUSG00000008475.7	2276	Arpc5	0.370824	6.67696	31.3516	2.15282e-08	3.36054e-07	non-DE
ENSMUSG00000081603.1	411	Gm14681	0.627646	5.37717	31.3286	2.17842e-08	3.39718e-07	non-DE
ENSMUSG00000026525.8	1913	Opn3	0.754878	1.7017	31.3256	2.18184e-08	3.3992e-07	non-DE
ENSMUSG00000038648.5	7283	Creb3l2	-0.704501	4.88868	31.2635	2.25277e-08	3.50628e-07	non-DE
ENSMUSG00000038026.7	3270	Kcnj9	-0.618	4.62519	31.2583	2.25875e-08	3.51217e-07	non-DE
ENSMUSG00000090602.1	855	Gm5611	0.590005	3.47765	31.2405	2.27957e-08	3.5411e-07	non-DE
ENSMUSG00000035653.10	7860	Lrfn5	0.48228	5.45733	31.223	2.3003e-08	3.56982e-07	non-DE
ENSMUSG00000066705.6	1791	Fxyd6	0.363474	6.477	31.1816	2.34988e-08	3.64322e-07	non-DE
ENSMUSG00000031347.6	1646	Cetn2	0.507858	5.82291	31.175	2.35781e-08	3.65198e-07	non-DE
ENSMUSG00000018565.10	2294	Rai12	0.382719	6.02451	31.1445	2.39515e-08	3.70622e-07	non-DE
ENSMUSG00000024965.8	2587	Fermt3	-1.20121	1.30674	31.1099	2.43831e-08	3.76934e-07	down
ENSMUSG00000033544.6	2841	Angptl1	1.30317	0.189962	31.0772	2.4797e-08	3.82963e-07	up
ENSMUSG00000089838.1	336	Gm2962	0.547451	4.07643	31.0622	2.49891e-08	3.85557e-07	non-DE
ENSMUSG00000021737.3	2326	Psmd6	0.413329	6.63438	31.0485	2.51658e-08	3.87908e-07	non-DE
ENSMUSG00000037126.8	4098	Psd	-0.461606	7.32198	31.0419	2.52519e-08	3.88859e-07	non-DE
ENSMUSG00000027848.9	4014	Olfml3	-0.721322	2.96718	31.0285	2.54265e-08	3.91171e-07	non-DE
ENSMUSG00000036372.8	1611	1810006K21Rik	0.527096	5.66483	30.9983	2.58259e-08	3.96934e-07	non-DE
ENSMUSG00000030282.8	2783	Cmas	0.343563	6.44901	30.9955	2.58628e-08	3.97118e-07	non-DE
ENSMUSG00000034724.11	10313	Cnot6l	-0.309159	6.6487	30.9573	2.63765e-08	4.04288e-07	non-DE
ENSMUSG00000081281.1	797	Gm6274	0.862413	2.61233	30.957	2.63804e-08	4.04288e-07	non-DE
ENSMUSG00000031600.9	6445	Vps37a	-0.38208	6.88326	30.9506	2.64679e-08	4.05241e-07	non-DE
ENSMUSG00000008892.4	1339	Vdac3	0.427023	5.30285	30.933	2.67091e-08	4.08542e-07	non-DE
ENSMUSG00000089736.1	1870	Gm14378	-1.05756	3.01361	30.9225	2.68541e-08	4.10367e-07	down
ENSMUSG00000062083.1	612	Rpl13a-ps1	0.672618	3.941	30.9199	2.68903e-08	4.10527e-07	non-DE
ENSMUSG00000087694.2	5470	A530058N18Rik	-0.644812	4.72508	30.9047	2.71013e-08	4.13353e-07	non-DE
ENSMUSG00000025221.9	3476	Kcnip2	-0.664	3.53755	30.8947	2.72419e-08	4.15102e-07	non-DE
ENSMUSG00000001383.8	2257	Zmat2	0.407213	6.41205	30.8732	2.75454e-08	4.19326e-07	non-DE
ENSMUSG00000026895.7	861	Ndufa8	0.392686	5.90187	30.8579	2.77634e-08	4.22145e-07	non-DE
ENSMUSG00000022799.4	11141	Arhgap31	0.54499	8.09223	30.8565	2.77835e-08	4.22145e-07	non-DE
ENSMUSG00000044600.8	3266	9130011J15Rik	0.362273	6.9849	30.8402	2.80175e-08	4.25296e-07	non-DE
ENSMUSG00000018654.10	5919	Ikzf1	-1.67418	-0.244162	30.7985	2.8626e-08	4.3412e-07	down
ENSMUSG00000067870.2	416	Gm8759	0.642662	5.63463	30.7768	2.89482e-08	4.38591e-07	non-DE
ENSMUSG00000002190.7	4025	Clgn	0.469396	3.9705	30.7663	2.91054e-08	4.40284e-07	non-DE
ENSMUSG00000035835.7	4357	BC005764	0.517315	6.85853	30.7656	2.91152e-08	4.40284e-07	non-DE
ENSMUSG00000026278.8	1432	Bok	0.641343	3.24023	30.7556	2.92655e-08	4.42138e-07	non-DE
ENSMUSG00000039114.9	1766	Nrn1	0.548993	5.74728	30.7202	2.98049e-08	4.49862e-07	non-DE
ENSMUSG00000046020.7	9912	Pofut1	-0.334571	5.75168	30.7183	2.98341e-08	4.49877e-07	non-DE
ENSMUSG00000016487.9	9790	Ppfibp1	0.483147	5.82923	30.7038	3.00575e-08	4.5282e-07	non-DE
ENSMUSG00000079445.2	2593	B3gnt7	0.959526	1.28097	30.6825	3.03899e-08	4.57396e-07	non-DE
ENSMUSG00000028138.2	2801	Adh5	0.428696	6.78327	30.6674	3.06273e-08	4.60534e-07	non-DE
ENSMUSG00000047250.6	3884	Ptgs1	-1.08414	1.09516	30.6447	3.09874e-08	4.6551e-07	down
ENSMUSG00000021819.9	6072	2310021P13Rik	-0.391857	7.7447	30.6422	3.10266e-08	4.65661e-07	non-DE
ENSMUSG00000050473.4	2629	Slc35d3	-1.14691	-0.289039	30.6236	3.13264e-08	4.69719e-07	down
ENSMUSG00000027878.9	10506	Notch2	-0.446479	5.19755	30.6214	3.13613e-08	4.69801e-07	non-DE
ENSMUSG00000031104.2	1158	Rab33a	0.490746	3.67644	30.5908	3.18599e-08	4.76824e-07	non-DE
ENSMUSG00000001504.8	3303	Irx2	0.838414	3.26931	30.5863	3.19339e-08	4.77484e-07	non-DE
ENSMUSG00000024347.8	4611	Psd2	-0.753001	6.83689	30.5759	3.2105e-08	4.79593e-07	non-DE
ENSMUSG00000080875.2	444	Gm7332	0.559742	4.06852	30.5439	3.26402e-08	4.87132e-07	non-DE
ENSMUSG00000029503.9	1982	P2rx2	1.01368	1.44791	30.5391	3.27209e-08	4.87626e-07	up
ENSMUSG00000024807.10	4859	Syvn1	-0.479652	5.88092	30.5383	3.27344e-08	4.87626e-07	non-DE
ENSMUSG00000025036.6	3210	Sfxn2	-0.640578	4.49739	30.5278	3.29115e-08	4.89808e-07	non-DE
ENSMUSG00000044751.4	695	Gm12231	0.489852	5.36254	30.5031	3.33338e-08	4.9563e-07	non-DE
ENSMUSG00000056258.7	2622	Kcnq3	0.744613	3.45257	30.4739	3.38381e-08	5.0266e-07	non-DE
ENSMUSG00000031872.7	3386	Bean1	0.714468	4.08933	30.4642	3.40093e-08	5.04734e-07	non-DE
ENSMUSG00000081824.2	321	BC002163	0.444019	4.78636	30.4549	3.41725e-08	5.06305e-07	non-DE
ENSMUSG00000039579.8	15779	Grin3a	0.56251	4.47657	30.4545	3.41785e-08	5.06305e-07	non-DE
ENSMUSG00000020571.6	3745	Pdia6	0.420294	7.35063	30.4238	3.47246e-08	5.13917e-07	non-DE
ENSMUSG00000063063.6	6947	Ctnna2	0.306486	6.85193	30.417	3.48452e-08	5.15225e-07	non-DE
ENSMUSG00000031492.6	4588	Chrnb3	0.544756	6.39864	30.3746	3.56164e-08	5.26141e-07	non-DE
ENSMUSG00000004951.9	1031	Hspb1	0.927689	1.71169	30.3607	3.58725e-08	5.29434e-07	non-DE
ENSMUSG00000025930.5	1717	Msc	0.996804	0.0408117	30.3484	3.61003e-08	5.32304e-07	non-DE
ENSMUSG00000059866.7	2879	Tnip2	-0.62389	3.30958	30.3324	3.64002e-08	5.36036e-07	non-DE
ENSMUSG00000032458.5	3043	Copb2	0.412973	7.70998	30.3313	3.64205e-08	5.36036e-07	non-DE
ENSMUSG00000025613.6	2391	Cct8	0.405593	8.07097	30.3259	3.65216e-08	5.37029e-07	non-DE
ENSMUSG00000021678.8	2754	F2rl1	1.2803	0.457124	30.3027	3.69604e-08	5.42981e-07	up
ENSMUSG00000021178.8	1518	Psmc1	0.40118	7.09829	30.2876	3.72499e-08	5.46731e-07	non-DE
ENSMUSG00000067547.5	888	Gm7666	0.48628	4.36688	30.2771	3.7453e-08	5.49207e-07	non-DE
ENSMUSG00000084381.1	494	AA413626	-1.40351	0.200035	30.2734	3.75239e-08	5.49726e-07	down
ENSMUSG00000015085.7	2130	Entpd2	-0.723466	2.10364	30.2705	3.75794e-08	5.49726e-07	non-DE
ENSMUSG00000042564.6	6564	4933432B09Rik	-0.672393	4.72745	30.2699	3.75917e-08	5.49726e-07	non-DE
ENSMUSG00000074657.3	6719	Kif5a	0.525209	8.98482	30.2612	3.77613e-08	5.51702e-07	non-DE
ENSMUSG00000055027.10	4546	Smyd1	0.82288	0.92262	30.2484	3.80104e-08	5.54834e-07	non-DE
ENSMUSG00000058099.8	3222	Nfam1	-1.09726	0.127991	30.2309	3.83559e-08	5.59366e-07	down
ENSMUSG00000061288.6	10952	Taok3	-0.427909	6.75049	30.2209	3.85539e-08	5.61741e-07	non-DE
ENSMUSG00000018398.12	6087	2021-09-08	-0.483046	7.10742	30.213	3.87105e-08	5.63508e-07	non-DE
ENSMUSG00000009145.4	3149	Dqx1	-0.99338	0.867175	30.1785	3.94047e-08	5.73091e-07	non-DE
ENSMUSG00000034452.7	5213	Slc24a1	-0.994364	7.98468	30.1744	3.94881e-08	5.73781e-07	non-DE
ENSMUSG00000002881.8	4083	Nab1	0.373279	5.47621	30.1394	4.02076e-08	5.83313e-07	non-DE
ENSMUSG00000035126.12	7307	Wdr78	-0.735236	4.96165	30.139	4.02172e-08	5.83313e-07	non-DE
ENSMUSG00000037795.8	9871	N4bp2	-0.500329	6.78075	30.1082	4.08607e-08	5.9211e-07	non-DE
ENSMUSG00000025986.5	5959	Slc39a10	0.350153	6.70994	30.1041	4.09462e-08	5.92443e-07	non-DE
ENSMUSG00000086662.1	5061	BC046251	-0.772796	3.4649	30.1019	4.09935e-08	5.92443e-07	non-DE
ENSMUSG00000017132.10	3970	Cyth1	-0.389931	6.1028	30.1018	4.0995e-08	5.92443e-07	non-DE
ENSMUSG00000031298.9	5278	Gpr64	0.876909	2.34576	30.0853	4.1345e-08	5.9696e-07	non-DE
ENSMUSG00000032131.9	5211	Abcg4	-0.421757	6.9889	30.0631	4.18222e-08	6.03305e-07	non-DE
ENSMUSG00000033009.9	5846	Ogfod1	-0.392107	4.93853	30.0435	4.22467e-08	6.08878e-07	non-DE
ENSMUSG00000073844.3	653	Gm6252	0.748979	3.17219	30.04	4.23235e-08	6.09436e-07	non-DE
ENSMUSG00000056529.7	3637	Ptafr	-1.5982	-0.919115	30.0052	4.30899e-08	6.19912e-07	down
ENSMUSG00000066800.3	4758	Rnasel	0.540151	6.05994	30.0015	4.31715e-08	6.20528e-07	non-DE
ENSMUSG00000047821.8	6954	Trim16	0.56148	2.653	29.9972	4.32665e-08	6.21334e-07	non-DE
ENSMUSG00000008200.7	6583	Fnbp4	-0.467024	7.01573	29.9935	4.33487e-08	6.21955e-07	non-DE
ENSMUSG00000063804.6	9065	Lin28b	0.732898	2.79471	29.9774	4.37112e-08	6.26593e-07	non-DE
ENSMUSG00000087412.3	687	Gm15501	0.623012	3.66802	29.9755	4.37544e-08	6.26649e-07	non-DE
ENSMUSG00000027893.8	6690	Ahcyl1	-0.317979	8.33733	29.9646	4.40013e-08	6.2962e-07	non-DE
ENSMUSG00000038949.8	8859	Cnst	-0.304805	6.53839	29.9542	4.42377e-08	6.32437e-07	non-DE
ENSMUSG00000008036.9	1333	Ap2s1	0.343629	6.59767	29.9093	4.52743e-08	6.46677e-07	non-DE
ENSMUSG00000047905.9	657	Gm8566	0.4912	4.99307	29.8792	4.59826e-08	6.56208e-07	non-DE
ENSMUSG00000002343.5	3262	Armc6	0.363069	4.67314	29.8536	4.65921e-08	6.64312e-07	non-DE
ENSMUSG00000020541.6	7749	Tom1l1	0.562516	3.31426	29.8356	4.70276e-08	6.69923e-07	non-DE
ENSMUSG00000050105.5	1275	Grrp1	0.879937	1.58038	29.8251	4.72833e-08	6.72966e-07	non-DE
ENSMUSG00000027947.7	3343	Il6ra	-1.8855	-0.447097	29.8051	4.77727e-08	6.79325e-07	down
ENSMUSG00000036295.4	3180	Lrrn3	0.414768	7.27017	29.7832	4.83162e-08	6.86443e-07	non-DE
ENSMUSG00000020399.8	2721	Havcr2	-1.89864	-0.297804	29.7679	4.86977e-08	6.91248e-07	down
ENSMUSG00000039067.4	1599	Psmd7	0.323721	6.68082	29.7646	4.87828e-08	6.91841e-07	non-DE
ENSMUSG00000024621.8	5229	Csf1r	-1.86188	4.35575	29.747	4.92256e-08	6.97501e-07	down
ENSMUSG00000018589.8	3150	Glra2	0.401852	5.8758	29.7312	4.96298e-08	7.02604e-07	non-DE
ENSMUSG00000040310.6	7060	Alx4	1.79718	-1.01162	29.709	5.02e-08	7.10048e-07	up
ENSMUSG00000006675.5	1810	P4htm	-0.390595	5.15141	29.6885	5.07343e-08	7.16969e-07	non-DE
ENSMUSG00000033871.8	3990	Ppargc1b	-0.747863	5.79627	29.6817	5.09132e-08	7.18862e-07	non-DE
ENSMUSG00000062190.6	2958	Lancl2	0.289479	6.80495	29.6762	5.10574e-08	7.20261e-07	non-DE
ENSMUSG00000022831.8	2525	Hcls1	-0.624835	2.58423	29.6542	5.16409e-08	7.2785e-07	non-DE
ENSMUSG00000021466.5	6576	Ptch1	-0.454976	6.64724	29.6509	5.17294e-08	7.28455e-07	non-DE
ENSMUSG00000020889.10	3124	Nr1d1	-0.71357	5.64822	29.6444	5.19029e-08	7.30253e-07	non-DE
ENSMUSG00000074660.2	200	Gm10736	0.574764	4.40551	29.6406	5.20042e-08	7.30952e-07	non-DE
ENSMUSG00000030774.6	3762	Pak1	0.322805	6.29542	29.6391	5.20441e-08	7.30952e-07	non-DE
ENSMUSG00000053907.8	3389	Mat2a	-0.470455	8.26221	29.6343	5.21737e-08	7.32128e-07	non-DE
ENSMUSG00000035274.7	3722	Tpbg	-0.581253	3.64907	29.6034	5.30127e-08	7.43248e-07	non-DE
ENSMUSG00000002413.8	13862	Braf	-0.357197	7.59087	29.5596	5.42234e-08	7.59556e-07	non-DE
ENSMUSG00000057378.7	17703	Ryr3	-0.655459	4.97615	29.5382	5.48254e-08	7.67315e-07	non-DE
ENSMUSG00000084786.3	3468	Ubl5	0.381017	6.5497	29.5031	5.58264e-08	7.8064e-07	non-DE
ENSMUSG00000001419.10	5985	Mef2d	-0.474524	8.75971	29.4764	5.6603e-08	7.90808e-07	non-DE
ENSMUSG00000006315.8	868	Tmem147	0.365076	6.05054	29.4555	5.72147e-08	7.98655e-07	non-DE
ENSMUSG00000019935.9	4720	Slc17a8	-0.69563	2.85234	29.4519	5.73228e-08	7.99465e-07	non-DE
ENSMUSG00000059534.8	584	Uqcr10	0.459521	6.03911	29.4425	5.75992e-08	8.02619e-07	non-DE
ENSMUSG00000091449.1	445	Gm10269	0.748579	4.0991	29.439	5.77042e-08	8.03382e-07	non-DE
ENSMUSG00000040785.10	15134	Ttc3	0.399146	10.1563	29.4066	5.86787e-08	8.16238e-07	non-DE
ENSMUSG00000059743.7	1233	Fdps	0.476561	4.8191	29.4003	5.887e-08	8.18186e-07	non-DE
ENSMUSG00000018567.8	1844	Gabarap	0.347914	7.19044	29.3948	5.90357e-08	8.19774e-07	non-DE
ENSMUSG00000002980.8	3199	Bcam	0.570348	4.48717	29.3618	6.00503e-08	8.33139e-07	non-DE
ENSMUSG00000008668.7	2491	Rps18	0.548991	5.32442	29.3479	6.04822e-08	8.38402e-07	non-DE
ENSMUSG00000033909.10	7689	Usp36	-0.399234	5.65449	29.3453	6.05647e-08	8.38818e-07	non-DE
ENSMUSG00000063787.3	587	Chchd1	0.603906	4.81684	29.3435	6.0618e-08	8.38829e-07	non-DE
ENSMUSG00000066667.5	3426	Gm16432	-0.857228	0.912429	29.3413	6.0689e-08	8.39085e-07	non-DE
ENSMUSG00000029311.10	3265	Hsd17b11	0.509947	4.37195	29.3288	6.10796e-08	8.43754e-07	non-DE
ENSMUSG00000056671.5	724	Prelid2	0.771435	2.32934	29.325	6.12013e-08	8.44705e-07	non-DE
ENSMUSG00000014303.7	4373	Glis2	-0.443595	5.37128	29.3053	6.18272e-08	8.52005e-07	non-DE
ENSMUSG00000032268.7	3058	Tmprss5	-0.78401	2.08591	29.305	6.18369e-08	8.52005e-07	non-DE
ENSMUSG00000019158.8	814	Tmem160	0.481367	3.91484	29.2886	6.23628e-08	8.5851e-07	non-DE
ENSMUSG00000021420.6	2125	Fars2	0.491302	4.38727	29.2599	6.3292e-08	8.70551e-07	non-DE
ENSMUSG00000042514.5	4425	Klhl14	1.16076	0.396414	29.257	6.33883e-08	8.71125e-07	up
ENSMUSG00000079487.4	7704	Med12	-0.474925	6.4152	29.2552	6.34473e-08	8.71187e-07	non-DE
ENSMUSG00000037361.7	1115	0610009D07Rik	0.469305	6.18297	29.2458	6.37546e-08	8.74654e-07	non-DE
ENSMUSG00000086164.1	594	Gm13029	-1.03133	2.38502	29.2422	6.38738e-08	8.75538e-07	down
ENSMUSG00000074934.3	4148	Grem1	0.755732	1.59606	29.2125	6.48603e-08	8.88297e-07	non-DE
ENSMUSG00000000088.6	690	Cox5a	0.323896	6.54059	29.21	6.4942e-08	8.88653e-07	non-DE
ENSMUSG00000079658.3	954	Tceb1	0.428232	6.25964	29.2052	6.51053e-08	8.90126e-07	non-DE
ENSMUSG00000069744.7	2300	Psmb3	0.452847	4.80049	29.2016	6.52264e-08	8.91018e-07	non-DE
ENSMUSG00000028029.6	1122	Aimp1	0.487704	5.59165	29.1872	6.57109e-08	8.96869e-07	non-DE
ENSMUSG00000061882.6	4306	Ccdc62	-0.659765	2.70669	29.183	6.58552e-08	8.98072e-07	non-DE
ENSMUSG00000060743.6	3504	H3f3a	0.422028	6.81597	29.1515	6.69338e-08	9.12002e-07	non-DE
ENSMUSG00000001127.5	6541	Araf	-0.40404	7.51738	29.1456	6.71389e-08	9.14017e-07	non-DE
ENSMUSG00000037791.8	5094	Phf12	-0.367405	6.69748	29.1409	6.73022e-08	9.15459e-07	non-DE
ENSMUSG00000038002.7	7642	Cramp1l	-0.382698	6.09284	29.12	6.80311e-08	9.24586e-07	non-DE
ENSMUSG00000040794.4	1365	C1qtnf4	0.525654	5.35334	29.1148	6.82128e-08	9.25552e-07	non-DE
ENSMUSG00000034683.6	5826	Ppp1r1c	0.829835	2.44828	29.1147	6.82181e-08	9.25552e-07	non-DE
ENSMUSG00000022013.3	648	Dnajc15	0.526096	4.3145	29.1033	6.86191e-08	9.29777e-07	non-DE
ENSMUSG00000038773.9	7717	Kdm3b	-0.421248	7.64939	29.1023	6.86554e-08	9.29777e-07	non-DE
ENSMUSG00000062997.6	1241	Rpl35	0.736708	3.87584	29.1009	6.87042e-08	9.29777e-07	non-DE
ENSMUSG00000020700.10	4023	Map3k3	-0.396929	5.26362	29.0808	6.94211e-08	9.38684e-07	non-DE
ENSMUSG00000041482.8	13036	Fam38b	0.939836	3.14652	29.0759	6.95963e-08	9.40256e-07	non-DE
ENSMUSG00000042625.9	8275	Safb2	-0.508258	6.64849	29.0497	7.05459e-08	9.52281e-07	non-DE
ENSMUSG00000022400.7	1655	Rbx1	0.330948	6.781	29.0455	7.06965e-08	9.53059e-07	non-DE
ENSMUSG00000015476.6	2306	Prrt1	-0.849039	4.72224	29.0436	7.07678e-08	9.53059e-07	non-DE
ENSMUSG00000000409.8	2929	Lck	0.757928	1.32312	29.0428	7.07967e-08	9.53059e-07	non-DE
ENSMUSG00000025503.4	1998	Taldo1	0.327451	6.83978	29.0416	7.08423e-08	9.53059e-07	non-DE
ENSMUSG00000026249.4	3830	Serpine2	0.432069	5.11678	28.9928	7.26472e-08	9.76518e-07	non-DE
ENSMUSG00000003039.8	1910	Fam32a	0.345907	6.45506	28.9765	7.32624e-08	9.83959e-07	non-DE
ENSMUSG00000030591.9	1512	Psmd8	0.367319	7.59303	28.9675	7.3603e-08	9.87702e-07	non-DE
ENSMUSG00000038538.10	21472	Ubn2	-0.413648	7.81699	28.9627	7.37852e-08	9.89316e-07	non-DE
ENSMUSG00000026468.6	1848	Lhx4	-0.691819	4.78935	28.886	7.67669e-08	1.02843e-06	non-DE
ENSMUSG00000007415.9	4125	Gatad1	0.300889	6.21734	28.8587	7.78536e-08	1.04212e-06	non-DE
ENSMUSG00000029472.9	2750	Anapc5	0.321636	7.92124	28.8533	7.80745e-08	1.0442e-06	non-DE
ENSMUSG00000019738.9	1212	Polr2i	0.495077	4.70878	28.8418	7.85359e-08	1.04949e-06	non-DE
ENSMUSG00000073530.4	9080	Pappa2	0.882514	5.70173	28.84	7.86119e-08	1.04963e-06	non-DE
ENSMUSG00000024969.8	7948	Mark2	-0.371604	6.4672	28.8333	7.88845e-08	1.05239e-06	non-DE
ENSMUSG00000030400.10	4170	Ercc2	-0.356297	6.69678	28.8313	7.89633e-08	1.05256e-06	non-DE
ENSMUSG00000021743.5	2304	Fezf2	-0.66924	3.53285	28.827	7.91418e-08	1.05406e-06	non-DE
ENSMUSG00000034867.9	4292	Ankrd27	-0.473631	4.7984	28.8253	7.92116e-08	1.05411e-06	non-DE
ENSMUSG00000028883.10	10104	Sema3a	0.485858	4.60508	28.8168	7.95573e-08	1.05783e-06	non-DE
ENSMUSG00000024055.8	3330	Cyp4f13	-0.700542	4.02661	28.7999	8.02573e-08	1.06625e-06	non-DE
ENSMUSG00000050071.8	1186	Bex1	0.41607	5.43462	28.7757	8.12655e-08	1.07874e-06	non-DE
ENSMUSG00000041130.8	3286	Zfp598	-0.41823	5.79413	28.7646	8.17313e-08	1.08385e-06	non-DE
ENSMUSG00000020023.10	7153	Tmcc3	-0.472235	5.66745	28.7633	8.17856e-08	1.08385e-06	non-DE
ENSMUSG00000067719.3	387	Gm10221	0.542978	4.92341	28.7425	8.267e-08	1.09466e-06	non-DE
ENSMUSG00000080902.1	738	Gm11226	0.638564	2.51259	28.7161	8.38044e-08	1.10876e-06	non-DE
ENSMUSG00000086262.1	1049	A930031H19Rik	-1.17684	0.242877	28.706	8.42412e-08	1.11362e-06	down
ENSMUSG00000039904.7	3940	Gpr37	-0.470363	7.23589	28.6927	8.48228e-08	1.11957e-06	non-DE
ENSMUSG00000041930.7	3141	BC057022	-0.547341	5.92808	28.6925	8.48322e-08	1.11957e-06	non-DE
ENSMUSG00000084899.1	421	Gm15344	-1.16461	0.869467	28.6888	8.49918e-08	1.12076e-06	down
ENSMUSG00000052456.8	1250	Asna1	0.319125	6.49261	28.6582	8.63467e-08	1.13768e-06	non-DE
ENSMUSG00000025917.3	3334	Cops5	0.383724	6.81777	28.6538	8.65441e-08	1.13934e-06	non-DE
ENSMUSG00000024589.8	9213	Nedd4l	-0.475825	6.3366	28.6507	8.66847e-08	1.14025e-06	non-DE
ENSMUSG00000025185.7	4215	Loxl4	-0.938632	1.76681	28.6405	8.7142e-08	1.14533e-06	non-DE
ENSMUSG00000029335.4	3112	Bmp3	-0.706496	3.02297	28.6353	8.73726e-08	1.14741e-06	non-DE
ENSMUSG00000021905.7	3555	Dph3	0.357294	5.87815	28.6286	8.76779e-08	1.15047e-06	non-DE
ENSMUSG00000020919.5	5539	Stat5b	-0.572532	5.1534	28.617	8.82026e-08	1.15641e-06	non-DE
ENSMUSG00000071567.5	1353	A830039N20Rik	-0.581228	5.33127	28.6113	8.84625e-08	1.15887e-06	non-DE
ENSMUSG00000056735.5	1896	A930024E05Rik	-0.761931	2.77257	28.6051	8.87475e-08	1.16165e-06	non-DE
ENSMUSG00000015843.4	2297	Rxrg	0.549477	4.61083	28.5947	8.92276e-08	1.16697e-06	non-DE
ENSMUSG00000039218.9	8867	Srrm2	-0.480331	9.71483	28.5896	8.94612e-08	1.16907e-06	non-DE
ENSMUSG00000053420.4	771	Gm4792	-0.792203	4.17951	28.54	9.17829e-08	1.19843e-06	non-DE
ENSMUSG00000036555.8	12037	Iqce	-0.43162	5.50157	28.4913	9.41199e-08	1.22638e-06	non-DE
ENSMUSG00000084846.1	2234	A730011C13Rik	-0.93128	3.15405	28.491	9.4137e-08	1.22638e-06	non-DE
ENSMUSG00000060143.5	377	Gm10076	0.623033	3.91461	28.4906	9.41538e-08	1.22638e-06	non-DE
ENSMUSG00000083692.1	1339	Gm9575	0.514206	3.62146	28.4763	9.48516e-08	1.23446e-06	non-DE
ENSMUSG00000031059.9	908	Ndufb11	0.435955	6.73758	28.4628	9.55139e-08	1.24207e-06	non-DE
ENSMUSG00000015656.10	4156	Hspa8	0.373959	8.54447	28.4504	9.61284e-08	1.24904e-06	non-DE
ENSMUSG00000024208.9	837	2900010M23Rik	0.475129	5.15932	28.4361	9.68431e-08	1.25731e-06	non-DE
ENSMUSG00000035297.8	5006	Cops4	0.407198	6.55516	28.4309	9.71019e-08	1.25964e-06	non-DE
ENSMUSG00000066152.5	2033	Slc31a2	-0.584078	5.25988	28.421	9.76024e-08	1.26511e-06	non-DE
ENSMUSG00000087548.1	2676	1700028E10Rik	-0.811754	0.628073	28.4101	9.81514e-08	1.27119e-06	non-DE
ENSMUSG00000025287.9	2273	Acot9	0.526162	3.63968	28.3848	9.94426e-08	1.28687e-06	non-DE
ENSMUSG00000045886.5	378	Gm9803	0.464853	3.87864	28.3434	1.01594e-07	1.31365e-06	non-DE
ENSMUSG00000015961.8	4531	Adss	0.363581	5.97478	28.3382	1.01867e-07	1.31611e-06	non-DE
ENSMUSG00000025877.8	3682	Hk3	-1.78815	-1.11622	28.3352	1.02026e-07	1.3171e-06	down
ENSMUSG00000022370.6	7936	Mrpl13	0.398358	5.25187	28.3335	1.02114e-07	1.31717e-06	non-DE
ENSMUSG00000028600.8	4212	Podn	-0.69315	3.3103	28.3075	1.03495e-07	1.33391e-06	non-DE
ENSMUSG00000058715.6	800	Fcer1g	-1.1743	0.867739	28.272	1.05411e-07	1.35751e-06	down
ENSMUSG00000052738.7	4617	Suclg1	0.399315	6.63246	28.2512	1.0655e-07	1.37107e-06	non-DE
ENSMUSG00000020169.4	2719	Best3	-1.18656	1.154	28.2479	1.06728e-07	1.37226e-06	down
ENSMUSG00000022999.8	4217	Lmbr1l	-0.524259	5.64114	28.2367	1.07352e-07	1.37917e-06	non-DE
ENSMUSG00000042348.8	3364	Arl15	0.380045	5.37571	28.2165	1.08475e-07	1.39248e-06	non-DE
ENSMUSG00000068184.5	679	Ndufaf2	0.563831	3.69601	28.2089	1.08902e-07	1.39683e-06	non-DE
ENSMUSG00000027076.4	815	Timm10	0.472247	3.9111	28.1951	1.0968e-07	1.40501e-06	non-DE
ENSMUSG00000024013.8	4134	Fgd2	-1.30111	0.669231	28.1933	1.09784e-07	1.40501e-06	down
ENSMUSG00000031732.5	8449	Phlpp2	-0.429398	7.02934	28.1929	1.09804e-07	1.40501e-06	non-DE
ENSMUSG00000028394.3	2040	Pole3	0.434348	5.33207	28.1899	1.09978e-07	1.40612e-06	non-DE
ENSMUSG00000005534.8	9669	Insr	-0.36804	6.99502	28.1611	1.11628e-07	1.42607e-06	non-DE
ENSMUSG00000022193.5	922	Psmb5	0.504198	4.39778	28.1523	1.12133e-07	1.43073e-06	non-DE
ENSMUSG00000001707.7	1032	Eef1e1	0.418157	5.52057	28.1517	1.12172e-07	1.43073e-06	non-DE
ENSMUSG00000038126.9	8544	Mphosph9	-0.425301	5.77508	28.1438	1.12627e-07	1.43507e-06	non-DE
ENSMUSG00000062006.6	1179	Rpl34	0.539644	4.71408	28.1427	1.12692e-07	1.43507e-06	non-DE
ENSMUSG00000002477.4	837	Snrpd1	0.510484	5.24854	28.1381	1.12962e-07	1.43737e-06	non-DE
ENSMUSG00000037463.8	3062	Fbxo27	-0.598592	4.57558	28.1043	1.14949e-07	1.46148e-06	non-DE
ENSMUSG00000049811.9	4396	Fam161a	-0.709089	7.19647	28.1012	1.15135e-07	1.46268e-06	non-DE
ENSMUSG00000047037.5	3183	Nipa1	0.41739	4.7812	28.0924	1.1566e-07	1.46818e-06	non-DE
ENSMUSG00000028964.8	2479	Park7	0.306526	7.09287	28.0826	1.16248e-07	1.47448e-06	non-DE
ENSMUSG00000053483.7	4756	Usp21	-0.324978	5.93956	28.0656	1.17272e-07	1.48628e-06	non-DE
ENSMUSG00000026575.9	1217	Nme7	0.477752	4.13884	28.0292	1.195e-07	1.51332e-06	non-DE
ENSMUSG00000044499.5	4340	Hs3st5	0.425844	4.6935	28.0207	1.20027e-07	1.51879e-06	non-DE
ENSMUSG00000083337.1	557	Gm11539	0.662672	3.43523	27.9944	1.21668e-07	1.53833e-06	non-DE
ENSMUSG00000051510.7	5613	Mafg	-0.351309	6.64975	27.9839	1.22331e-07	1.5455e-06	non-DE
ENSMUSG00000018849.6	4960	Wwc1	0.429934	4.97957	27.9806	1.22535e-07	1.54684e-06	non-DE
ENSMUSG00000024843.9	12024	Chka	-0.487478	6.16968	27.9759	1.22835e-07	1.54941e-06	non-DE
ENSMUSG00000030930.7	5388	Chst15	0.564036	4.45464	27.9722	1.23071e-07	1.55116e-06	non-DE
ENSMUSG00000039065.9	5262	Fam173b	-0.479382	4.83045	27.9586	1.23939e-07	1.56086e-06	non-DE
ENSMUSG00000037652.8	14670	Phc3	-0.354753	6.91082	27.9521	1.24355e-07	1.56487e-06	non-DE
ENSMUSG00000020890.5	9197	Gucy2e	-0.640976	8.02802	27.9429	1.24949e-07	1.57111e-06	non-DE
ENSMUSG00000027889.11	5069	Ampd2	-0.499735	6.13763	27.9292	1.25834e-07	1.58099e-06	non-DE
ENSMUSG00000022174.8	3916	Dad1	0.402961	6.08395	27.9197	1.26454e-07	1.58754e-06	non-DE
ENSMUSG00000085396.1	1439	6720401G13Rik	-0.758198	4.73737	27.9126	1.26923e-07	1.59218e-06	non-DE
ENSMUSG00000031231.4	1214	Cox7b	0.442097	6.52316	27.9093	1.27138e-07	1.59362e-06	non-DE
ENSMUSG00000022671.6	1236	Mzt2	0.446854	4.71123	27.9039	1.27496e-07	1.59684e-06	non-DE
ENSMUSG00000040687.9	9086	Madd	-0.438642	8.9273	27.8984	1.27855e-07	1.60009e-06	non-DE
ENSMUSG00000049832.4	370	Gm9840	0.431861	5.1779	27.883	1.28878e-07	1.61163e-06	non-DE
ENSMUSG00000001380.6	1987	Hars	0.344326	6.23777	27.874	1.29479e-07	1.61788e-06	non-DE
ENSMUSG00000013858.7	4663	ORF61	-0.303108	6.83656	27.8312	1.32375e-07	1.65278e-06	non-DE
ENSMUSG00000002580.7	747	1810046J19Rik	0.406257	5.26002	27.8251	1.32792e-07	1.65668e-06	non-DE
ENSMUSG00000070953.7	3814	Rabepk	0.461995	5.63429	27.8195	1.33175e-07	1.66017e-06	non-DE
ENSMUSG00000044724.7	3937	Gpr152	-0.588889	4.23594	27.7872	1.35419e-07	1.68683e-06	non-DE
ENSMUSG00000016921.8	3795	Srsf6	-0.429824	8.22866	27.7823	1.35762e-07	1.68978e-06	non-DE
ENSMUSG00000031812.9	1712	Map1lc3b	0.329519	7.19308	27.7625	1.37159e-07	1.70584e-06	non-DE
ENSMUSG00000056366.3	402	Fabp3-ps1	0.598758	2.9379	27.7441	1.38472e-07	1.72083e-06	non-DE
ENSMUSG00000083567.2	630	Gm11451	0.568479	2.93393	27.7202	1.40191e-07	1.74042e-06	non-DE
ENSMUSG00000045854.4	1140	Lyrm2	0.422288	4.53651	27.7192	1.40267e-07	1.74042e-06	non-DE
ENSMUSG00000066892.7	5090	Fbxl12	-0.492412	4.89329	27.7145	1.40602e-07	1.74322e-06	non-DE
ENSMUSG00000046110.9	4606	Serinc4	-0.77995	5.43715	27.6919	1.42256e-07	1.76236e-06	non-DE
ENSMUSG00000020640.8	6267	Itsn2	-0.314832	6.17705	27.6602	1.44611e-07	1.79014e-06	non-DE
ENSMUSG00000038828.7	6024	Tmem214	-0.338174	6.25383	27.6505	1.45338e-07	1.79775e-06	non-DE
ENSMUSG00000052407.7	6527	4930473A06Rik	-0.686575	3.23225	27.6468	1.45616e-07	1.7998e-06	non-DE
ENSMUSG00000028370.6	11114	Pappa	0.692031	3.57457	27.6256	1.47217e-07	1.81819e-06	non-DE
ENSMUSG00000015947.5	2615	Fcgr1	-1.70949	0.0182155	27.6172	1.47858e-07	1.82469e-06	down
ENSMUSG00000047259.2	2758	Mc4r	0.965526	2.07131	27.6145	1.48065e-07	1.82583e-06	non-DE
ENSMUSG00000012535.8	10246	Tnpo3	0.309454	7.38003	27.6065	1.48675e-07	1.83194e-06	non-DE
ENSMUSG00000064281.6	683	Rpl19-ps1	0.563472	3.08738	27.5962	1.49469e-07	1.83984e-06	non-DE
ENSMUSG00000032171.6	3808	Pin1	0.330987	5.84512	27.5952	1.49547e-07	1.83984e-06	non-DE
ENSMUSG00000027296.7	1818	Itpka	0.80914	1.38129	27.5873	1.50165e-07	1.84602e-06	non-DE
ENSMUSG00000024261.4	3901	Syt4	0.379412	7.75653	27.5785	1.50847e-07	1.85298e-06	non-DE
ENSMUSG00000034744.7	3293	Nagk	0.400241	4.72511	27.5764	1.51012e-07	1.85359e-06	non-DE
ENSMUSG00000004771.6	2992	Rab11a	0.313072	7.09294	27.5624	1.52105e-07	1.86556e-06	non-DE
ENSMUSG00000004266.9	2802	Ptpn6	-0.940629	0.571965	27.5593	1.52349e-07	1.86712e-06	non-DE
ENSMUSG00000027936.9	4094	Crtc2	-0.481825	5.54786	27.5571	1.52522e-07	1.86781e-06	non-DE
ENSMUSG00000033192.3	3377	Lpcat2	-0.45225	5.13586	27.5352	1.54261e-07	1.88766e-06	non-DE
ENSMUSG00000034880.6	645	Mrpl34	0.474353	4.89677	27.5285	1.54797e-07	1.89277e-06	non-DE
ENSMUSG00000062797.5	2933	l7Rn6	0.352992	5.16513	27.5194	1.5553e-07	1.90027e-06	non-DE
ENSMUSG00000031299.9	3774	Pdha1	0.37357	7.36009	27.5115	1.56163e-07	1.90655e-06	non-DE
ENSMUSG00000048271.8	10592	Rbm33	-0.533827	7.30439	27.4909	1.57833e-07	1.92547e-06	non-DE
ENSMUSG00000001794.6	2397	Capns1	0.365683	7.15436	27.4861	1.58224e-07	1.92876e-06	non-DE
ENSMUSG00000025289.9	2106	Prdx4	0.770245	5.06393	27.4788	1.58826e-07	1.93462e-06	non-DE
ENSMUSG00000019173.5	2194	Rab5c	0.291275	7.34225	27.466	1.59878e-07	1.94596e-06	non-DE
ENSMUSG00000031822.10	7326	Gse1	-0.424102	7.87129	27.4603	1.60351e-07	1.95023e-06	non-DE
ENSMUSG00000021537.8	999	Cetn3	0.411596	6.55832	27.4451	1.61622e-07	1.96418e-06	non-DE
ENSMUSG00000060680.1	456	Gm8894	0.536631	4.09811	27.4292	1.62953e-07	1.97886e-06	non-DE
ENSMUSG00000026914.8	2826	Psmd14	0.341874	6.02358	27.4275	1.63098e-07	1.97911e-06	non-DE
ENSMUSG00000030301.10	2859	Ccdc91	0.386658	5.22167	27.4042	1.65071e-07	2.00153e-06	non-DE
ENSMUSG00000071604.4	2547	Fam189a2	-0.538867	4.54686	27.3986	1.65549e-07	2.0058e-06	non-DE
ENSMUSG00000026087.5	1969	Mrpl30	0.451261	5.53976	27.3927	1.6606e-07	2.01047e-06	non-DE
ENSMUSG00000029802.7	4987	Abcg2	0.517957	5.07033	27.3868	1.66562e-07	2.01502e-06	non-DE
ENSMUSG00000019689.4	689	1110001J03Rik	0.486351	4.01751	27.378	1.67325e-07	2.02272e-06	non-DE
ENSMUSG00000018927.3	1795	Ccl6	-2.07547	-0.270964	27.375	1.67582e-07	2.02429e-06	down
ENSMUSG00000039105.6	1135	Atp6v1g1	0.408314	6.27664	27.3658	1.68384e-07	2.03245e-06	non-DE
ENSMUSG00000020720.7	2649	Psmd12	0.332305	6.50652	27.3463	1.70093e-07	2.05152e-06	non-DE
ENSMUSG00000070283.3	1066	Ndufaf3	0.42215	5.11188	27.3407	1.7058e-07	2.05584e-06	non-DE
ENSMUSG00000006219.6	4457	Fblim1	0.927224	3.36708	27.3296	1.71569e-07	2.06621e-06	non-DE
ENSMUSG00000047759.6	3939	Hs3st3a1	1.28404	1.11266	27.3163	1.72751e-07	2.07887e-06	up
ENSMUSG00000034621.8	8178	Gpatch8	-0.394894	7.19334	27.293	1.74841e-07	2.10243e-06	non-DE
ENSMUSG00000079941.1	390	Gm11273	0.494231	5.54228	27.2881	1.75285e-07	2.10619e-06	non-DE
ENSMUSG00000031389.10	8105	Arhgap4	-0.970413	1.12592	27.2837	1.75689e-07	2.10946e-06	non-DE
ENSMUSG00000033460.8	3227	Armcx1	0.339841	6.07436	27.2777	1.76234e-07	2.11441e-06	non-DE
ENSMUSG00000020022.9	1334	Ndufa12	0.462204	5.11337	27.2626	1.77617e-07	2.1294e-06	non-DE
ENSMUSG00000038305.7	8059	Spats2l	0.438719	3.76062	27.2555	1.78268e-07	2.1356e-06	non-DE
ENSMUSG00000025920.12	6747	Stau2	0.341794	6.5125	27.2508	1.78704e-07	2.13923e-06	non-DE
ENSMUSG00000032360.8	3705	Hcrtr2	1.12573	-0.0459806	27.2401	1.7969e-07	2.14941e-06	up
ENSMUSG00000038936.6	5213	Sccpdh	0.369718	6.08361	27.2336	1.80299e-07	2.15509e-06	non-DE
ENSMUSG00000019923.6	4434	Zwint	0.437923	8.86222	27.227	1.80911e-07	2.16078e-06	non-DE
ENSMUSG00000007721.5	911	Ccdc124	0.363834	5.6124	27.2099	1.82525e-07	2.17843e-06	non-DE
ENSMUSG00000041165.6	1041	Spem1	-0.918612	0.182074	27.2008	1.83382e-07	2.18702e-06	non-DE
ENSMUSG00000028879.4	3188	Stx12	0.328084	7.19056	27.1859	1.84797e-07	2.20226e-06	non-DE
ENSMUSG00000058351.5	592	2010107H07Rik	0.694035	2.56699	27.1809	1.85279e-07	2.20635e-06	non-DE
ENSMUSG00000037499.9	742	Nenf	0.489009	4.70098	27.1783	1.85531e-07	2.20771e-06	non-DE
ENSMUSG00000061259.5	2796	Tmprss11d	0.858061	1.76011	27.1753	1.85822e-07	2.20821e-06	non-DE
ENSMUSG00000062038.3	476	Gm10108	0.930359	0.588541	27.1737	1.85969e-07	2.20821e-06	non-DE
ENSMUSG00000035121.4	1932	Neil2	-0.659654	2.15499	27.172	1.86136e-07	2.20821e-06	non-DE
ENSMUSG00000003380.9	875	Rabac1	0.448969	6.50917	27.1718	1.86155e-07	2.20821e-06	non-DE
ENSMUSG00000022571.8	1353	Pycrl	0.36871	4.84355	27.1707	1.86265e-07	2.20821e-06	non-DE
ENSMUSG00000059119.7	2285	Nap1l4	0.286084	7.51887	27.15	1.88264e-07	2.23025e-06	non-DE
ENSMUSG00000059278.3	890	Lsmd1	0.527176	4.73438	27.1405	1.89191e-07	2.23958e-06	non-DE
ENSMUSG00000037347.7	2206	Chst7	1.18075	0.343956	27.1383	1.89406e-07	2.24047e-06	up
ENSMUSG00000002731.6	2028	Prkra	0.378539	5.63094	27.1367	1.89563e-07	2.24066e-06	non-DE
ENSMUSG00000027881.8	4750	Prpf38b	-0.359945	6.54627	27.1288	1.90338e-07	2.24668e-06	non-DE
ENSMUSG00000054408.8	3467	Spcs3	0.338439	5.85729	27.1287	1.90354e-07	2.24668e-06	non-DE
ENSMUSG00000028995.8	7107	Fam126a	0.335531	6.41876	27.0613	1.97103e-07	2.32462e-06	non-DE
ENSMUSG00000022228.7	4371	Zfp187	-0.489488	6.98448	27.047	1.98567e-07	2.33885e-06	non-DE
ENSMUSG00000020604.7	3906	Arsg	-0.444961	3.68082	27.0467	1.98602e-07	2.33885e-06	non-DE
ENSMUSG00000062678.4	357	Gm10120	0.5549	3.87542	27.0251	2.00835e-07	2.3634e-06	non-DE
ENSMUSG00000062168.6	2891	Ppef1	0.731901	1.79561	27.0158	2.01803e-07	2.37304e-06	non-DE
ENSMUSG00000035545.7	6391	Leng8	-0.725757	8.74032	26.9795	2.05622e-07	2.41618e-06	non-DE
ENSMUSG00000021660.8	1739	Btf3	0.416484	5.08922	26.9766	2.05931e-07	2.41802e-06	non-DE
ENSMUSG00000040276.8	4886	Pacsin1	-0.498618	7.36263	26.9691	2.06738e-07	2.42571e-06	non-DE
ENSMUSG00000036995.7	4225	Asap3	-0.433136	3.72713	26.9622	2.07472e-07	2.43254e-06	non-DE
ENSMUSG00000024309.7	1193	H2-Ke2	0.385854	5.68098	26.9602	2.07691e-07	2.43332e-06	non-DE
ENSMUSG00000032525.6	8743	Nktr	-0.547475	8.12271	26.9422	2.09635e-07	2.4543e-06	non-DE
ENSMUSG00000091070.1	1088	Gm3764	-1.21858	2.04066	26.9094	2.13215e-07	2.49438e-06	down
ENSMUSG00000081434.3	952	Gm14165	0.660228	2.66008	26.8966	2.14638e-07	2.50919e-06	non-DE
ENSMUSG00000025241.7	8061	Fyco1	-0.602734	8.27309	26.8943	2.14888e-07	2.51028e-06	non-DE
ENSMUSG00000038014.7	5105	Fam120a	-0.315135	7.91128	26.8481	2.20089e-07	2.56915e-06	non-DE
ENSMUSG00000046432.5	965	Ngfrap1	0.348203	6.99415	26.8394	2.21079e-07	2.57882e-06	non-DE
ENSMUSG00000043483.3	642	Gm6863	0.491426	6.91122	26.8341	2.21689e-07	2.58393e-06	non-DE
ENSMUSG00000014313.8	3567	Cox6c	0.438275	7.31245	26.8328	2.21841e-07	2.58393e-06	non-DE
ENSMUSG00000025610.7	1652	ORF63	2.23904	-1.01801	26.8212	2.23177e-07	2.5976e-06	up
ENSMUSG00000026526.7	3392	Fh1	0.325182	6.20279	26.8063	2.24898e-07	2.61524e-06	non-DE
ENSMUSG00000030579.9	564	Tyrobp	-2.04637	1.70996	26.8051	2.2504e-07	2.61524e-06	down
ENSMUSG00000020392.8	1958	Cdkn2aipnl	0.385138	5.69124	26.8039	2.25183e-07	2.61524e-06	non-DE
ENSMUSG00000018340.7	2930	Anxa6	0.456123	6.36611	26.8013	2.25482e-07	2.61681e-06	non-DE
ENSMUSG00000037408.8	4582	Cnnm4	-0.511666	5.22545	26.799	2.25751e-07	2.61802e-06	non-DE
ENSMUSG00000023106.9	2844	Denr	0.380367	5.26515	26.7871	2.27146e-07	2.63229e-06	non-DE
ENSMUSG00000084830.1	177	Gm14539	0.498927	5.71948	26.7829	2.27646e-07	2.63617e-06	non-DE
ENSMUSG00000075224.2	4080	Lrrc55	0.542218	3.51406	26.7414	2.32589e-07	2.69101e-06	non-DE
ENSMUSG00000015522.11	8001	Arnt	-0.394358	6.2892	26.7403	2.32719e-07	2.69101e-06	non-DE
ENSMUSG00000035649.11	9612	Zcchc7	-0.544605	6.60546	26.7306	2.33891e-07	2.70261e-06	non-DE
ENSMUSG00000066491.4	231	Gm6265	0.581934	5.01086	26.7192	2.35278e-07	2.71667e-06	non-DE
ENSMUSG00000051671.6	762	1810063B05Rik	0.462139	3.53677	26.7117	2.36187e-07	2.7252e-06	non-DE
ENSMUSG00000033623.7	9544	Pcgf3	0.310182	6.73324	26.7038	2.37157e-07	2.73282e-06	non-DE
ENSMUSG00000044583.7	4082	Tlr7	-1.84638	-0.0792788	26.7035	2.3719e-07	2.73282e-06	down
ENSMUSG00000022661.8	3321	Cd200	0.354969	6.49089	26.7016	2.37427e-07	2.73358e-06	non-DE
ENSMUSG00000060548.5	4958	Tnfrsf19	0.58684	2.91707	26.6983	2.37829e-07	2.73623e-06	non-DE
ENSMUSG00000026442.8	10378	Nfasc	-0.470324	8.3738	26.6952	2.38209e-07	2.73863e-06	non-DE
ENSMUSG00000022206.5	7067	Npr3	0.553171	4.04842	26.6892	2.38959e-07	2.74528e-06	non-DE
ENSMUSG00000040952.9	4685	Rps19	0.497311	5.47596	26.6814	2.39923e-07	2.75437e-06	non-DE
ENSMUSG00000055976.4	1848	Cldn23	-0.999024	0.347181	26.6778	2.40371e-07	2.75753e-06	non-DE
ENSMUSG00000029528.11	8195	Pxn	-0.422989	5.62668	26.6725	2.41028e-07	2.76309e-06	non-DE
ENSMUSG00000007039.6	1593	Ddah2	0.507422	6.63795	26.6701	2.41323e-07	2.76448e-06	non-DE
ENSMUSG00000072407.3	432	Gm6419	0.584341	2.93943	26.6594	2.42661e-07	2.77782e-06	non-DE
ENSMUSG00000009549.8	1195	Srp14	0.40114	6.15791	26.6505	2.43788e-07	2.78872e-06	non-DE
ENSMUSG00000036964.8	3736	Trim17	-0.79846	1.89139	26.648	2.44106e-07	2.79036e-06	non-DE
ENSMUSG00000071748.2	4226	Gm14698	-0.451527	2.89312	26.6378	2.4539e-07	2.80303e-06	non-DE
ENSMUSG00000083465.1	1267	Gm11652	0.506331	3.70837	26.6232	2.47259e-07	2.82236e-06	non-DE
ENSMUSG00000020932.8	4218	Gfap	1.58641	5.81818	26.6146	2.48363e-07	2.83293e-06	up
ENSMUSG00000005204.5	3761	Senp3	-0.371026	6.59593	26.5958	2.50792e-07	2.8586e-06	non-DE
ENSMUSG00000020180.8	604	Snrpd3	0.431758	6.06043	26.5942	2.50995e-07	2.85888e-06	non-DE
ENSMUSG00000054901.5	3260	Arhgef33	-0.72024	1.65472	26.5901	2.51524e-07	2.86286e-06	non-DE
ENSMUSG00000048107.8	3805	Kctd12	0.581538	6.37785	26.5721	2.53887e-07	2.8859e-06	non-DE
ENSMUSG00000006728.6	3249	Cdk4	0.43211	6.9613	26.5719	2.5391e-07	2.8859e-06	non-DE
ENSMUSG00000042705.7	3450	Commd10	0.350808	4.92498	26.5669	2.54571e-07	2.89135e-06	non-DE
ENSMUSG00000028445.6	1269	Enho	0.424285	4.95846	26.5643	2.54904e-07	2.89308e-06	non-DE
ENSMUSG00000026399.6	4853	Cd55	0.711131	1.63149	26.5587	2.55654e-07	2.89809e-06	non-DE
ENSMUSG00000027170.6	2590	Eif3m	0.477034	5.67357	26.5583	2.55709e-07	2.89809e-06	non-DE
ENSMUSG00000020840.4	5891	Blmh	0.312627	7.02216	26.5512	2.56649e-07	2.90669e-06	non-DE
ENSMUSG00000034648.7	3679	Lrrn1	0.376465	5.6318	26.5488	2.56963e-07	2.90818e-06	non-DE
ENSMUSG00000034098.8	6118	Fstl5	0.420566	6.96826	26.5375	2.58478e-07	2.92325e-06	non-DE
ENSMUSG00000026727.4	8990	Rsu1	0.51624	4.68769	26.5356	2.58721e-07	2.92393e-06	non-DE
ENSMUSG00000084093.1	171	Gm16418	0.598972	4.11528	26.5022	2.63243e-07	2.97293e-06	non-DE
ENSMUSG00000081715.1	486	Gm11828	0.633639	2.43629	26.4859	2.65466e-07	2.99581e-06	non-DE
ENSMUSG00000084018.1	467	Gm11895	1.32596	-0.160594	26.4846	2.65644e-07	2.99581e-06	up
ENSMUSG00000033769.9	11381	Exoc6b	0.284441	6.30738	26.4295	2.73328e-07	3.07959e-06	non-DE
ENSMUSG00000015981.5	2302	Stk32c	0.569296	4.9693	26.4286	2.73458e-07	3.07959e-06	non-DE
ENSMUSG00000024949.10	6211	Sf1	-0.414702	7.68098	26.4007	2.77435e-07	3.12217e-06	non-DE
ENSMUSG00000037072.9	2104	2021-09-15	0.406995	7.85331	26.3993	2.77643e-07	3.12231e-06	non-DE
ENSMUSG00000028609.6	770	Magoh	0.477048	5.67309	26.3919	2.78713e-07	3.13214e-06	non-DE
ENSMUSG00000030188.5	1720	Magohb	0.562301	3.52112	26.3876	2.79323e-07	3.13678e-06	non-DE
ENSMUSG00000022471.7	4476	Xrcc6	-0.654021	5.685	26.3834	2.79935e-07	3.14145e-06	non-DE
ENSMUSG00000023473.6	11541	Celsr3	-0.467063	7.29778	26.3741	2.81284e-07	3.15437e-06	non-DE
ENSMUSG00000020736.6	1140	Nt5c	0.447613	4.49996	26.3717	2.81641e-07	3.15616e-06	non-DE
ENSMUSG00000085407.1	1808	1700095J03Rik	1.21111	-0.00740524	26.334	2.87182e-07	3.21599e-06	up
ENSMUSG00000038065.6	5187	2410066E13Rik	0.292582	7.52956	26.3228	2.88861e-07	3.23253e-06	non-DE
ENSMUSG00000066068.4	384	Gm13611	0.686046	2.62998	26.3079	2.911e-07	3.25531e-06	non-DE
ENSMUSG00000083678.1	731	Gm12989	0.474922	4.24548	26.3024	2.91921e-07	3.26221e-06	non-DE
ENSMUSG00000022010.11	6738	Tsc22d1	0.30201	8.67836	26.2852	2.94531e-07	3.28906e-06	non-DE
ENSMUSG00000012405.9	2397	Rpl15	0.385893	6.02722	26.2685	2.97096e-07	3.3154e-06	non-DE
ENSMUSG00000072624.2	1903	Gm5460	-1.34366	-0.515398	26.2641	2.97772e-07	3.32062e-06	down
ENSMUSG00000031696.8	3180	Vps35	0.388034	8.07113	26.2596	2.9846e-07	3.32597e-06	non-DE
ENSMUSG00000019998.5	2500	Stx7	0.329266	6.91964	26.2088	3.06418e-07	3.41227e-06	non-DE
ENSMUSG00000086688.2	948	Gm11560	0.401054	5.82634	26.2044	3.07116e-07	3.41765e-06	non-DE
ENSMUSG00000057230.7	8272	Aak1	-0.36795	7.94906	26.2013	3.07623e-07	3.42091e-06	non-DE
ENSMUSG00000002688.7	3778	Prkd1	-0.376457	5.0091	26.1848	3.10252e-07	3.44775e-06	non-DE
ENSMUSG00000063816.2	506	Gm4987	1.09028	0.935036	26.1738	3.12026e-07	3.46505e-06	up
ENSMUSG00000059195.8	1905	Gm12715	0.367819	6.81944	26.1635	3.13691e-07	3.48112e-06	non-DE
ENSMUSG00000072964.6	2976	Bhlhb9	0.351589	6.78836	26.1592	3.14399e-07	3.48655e-06	non-DE
ENSMUSG00000054252.9	6880	Fgfr3	0.748289	1.96826	26.1558	3.14947e-07	3.4902e-06	non-DE
ENSMUSG00000079550.2	3086	Mpp4	-0.606576	8.0607	26.1521	3.15556e-07	3.49453e-06	non-DE
ENSMUSG00000032011.4	1735	Thy1	0.493085	7.91569	26.1507	3.15779e-07	3.49458e-06	non-DE
ENSMUSG00000036299.4	1047	BC031181	0.355965	6.76913	26.1361	3.18187e-07	3.51878e-06	non-DE
ENSMUSG00000041775.7	1883	Mapk1ip1	-0.471232	5.01022	26.1277	3.19563e-07	3.53156e-06	non-DE
ENSMUSG00000025868.6	648	Higd2a	0.360177	6.27662	26.1156	3.21571e-07	3.55129e-06	non-DE
ENSMUSG00000048349.6	2828	Pou4f1	0.743691	6.51636	26.1123	3.22125e-07	3.55495e-06	non-DE
ENSMUSG00000049969.3	3039	Plekhf2	-0.412148	5.31302	26.1106	3.22403e-07	3.55521e-06	non-DE
ENSMUSG00000001948.8	577	Spa17	0.561724	2.92173	26.1095	3.22594e-07	3.55521e-06	non-DE
ENSMUSG00000038990.8	4597	Cables2	-0.360341	5.80124	26.1021	3.23827e-07	3.56634e-06	non-DE
ENSMUSG00000085832.1	2234	D430036J16Rik	0.629319	2.83191	26.0861	3.26519e-07	3.59351e-06	non-DE
ENSMUSG00000019256.10	6173	Ahr	-0.441778	5.10734	26.0846	3.26783e-07	3.59394e-06	non-DE
ENSMUSG00000074479.1	735	Gm10704	0.437644	5.02333	26.0647	3.30163e-07	3.62862e-06	non-DE
ENSMUSG00000022160.10	3987	Mettl3	-0.37629	5.56849	26.0633	3.30403e-07	3.62876e-06	non-DE
ENSMUSG00000021037.6	1347	Ahsa1	0.304618	6.63337	26.0472	3.33174e-07	3.65667e-06	non-DE
ENSMUSG00000019856.7	4353	Fam184a	-0.375205	5.90335	26.0117	3.39361e-07	3.72202e-06	non-DE
ENSMUSG00000030199.9	5983	Etv6	-0.432128	4.97486	26.0088	3.39858e-07	3.72491e-06	non-DE
ENSMUSG00000021738.4	6847	Atxn7	-0.336822	5.78936	26.0064	3.40295e-07	3.72715e-06	non-DE
ENSMUSG00000086782.1	741	E130102H24Rik	-0.674083	2.21819	25.9958	3.42162e-07	3.74502e-06	non-DE
ENSMUSG00000071451.3	554	Psmg4	0.500495	3.388	25.9868	3.43762e-07	3.75995e-06	non-DE
ENSMUSG00000055771.1	375	Gm7936	0.66237	2.2517	25.9686	3.47025e-07	3.79304e-06	non-DE
ENSMUSG00000021098.8	6044	4930447C04Rik	-0.536361	5.72133	25.9666	3.47371e-07	3.79423e-06	non-DE
ENSMUSG00000060224.3	3119	Pyroxd2	-0.686628	1.81159	25.9602	3.48528e-07	3.80365e-06	non-DE
ENSMUSG00000036242.7	3223	3632451O06Rik	0.52917	4.3918	25.9592	3.4871e-07	3.80365e-06	non-DE
ENSMUSG00000044288.6	6444	Cnr1	0.42582	6.02142	25.953	3.49829e-07	3.81325e-06	non-DE
ENSMUSG00000048022.9	5157	Tmem229a	0.453478	4.31099	25.9511	3.5017e-07	3.81437e-06	non-DE
ENSMUSG00000022965.7	3313	Ifngr2	0.401552	5.61947	25.9331	3.53455e-07	3.84753e-06	non-DE
ENSMUSG00000057130.5	2185	Txnl4a	0.387165	4.29655	25.9262	3.54722e-07	3.85869e-06	non-DE
ENSMUSG00000090061.2	10427	3110047P20Rik	-0.551126	4.34686	25.9073	3.58206e-07	3.89393e-06	non-DE
ENSMUSG00000022472.10	3635	Pppde2	-0.420755	7.04702	25.852	3.68624e-07	4.00446e-06	non-DE
ENSMUSG00000075610.3	2187	Tmem92-ps	1.4798	1.27082	25.8478	3.69434e-07	4.01053e-06	up
ENSMUSG00000022180.6	4033	Slc7a8	-0.538515	5.92515	25.8326	3.72347e-07	4.0394e-06	non-DE
ENSMUSG00000022890.7	3130	Atp5j	0.370843	6.74808	25.8162	3.7552e-07	4.07106e-06	non-DE
ENSMUSG00000024511.9	10679	Rab27b	0.47106	5.08213	25.8125	3.76253e-07	4.07624e-06	non-DE
ENSMUSG00000042423.7	2650	Fbrs	-0.411531	6.19726	25.8088	3.76962e-07	4.08115e-06	non-DE
ENSMUSG00000030035.8	2079	Wbp1	0.267127	6.36848	25.8029	3.78124e-07	4.09096e-06	non-DE
ENSMUSG00000035580.8	1989	Kcnh8	0.850499	1.18288	25.7928	3.80101e-07	4.10957e-06	non-DE
ENSMUSG00000060467.2	453	Gm10080	0.470513	4.47132	25.7872	3.81199e-07	4.11865e-06	non-DE
ENSMUSG00000021928.8	2077	Ebpl	0.483171	7.5032	25.7708	3.84468e-07	4.15117e-06	non-DE
ENSMUSG00000025010.7	4355	Ccnj	-0.390967	4.99654	25.7456	3.89516e-07	4.20282e-06	non-DE
ENSMUSG00000029247.11	3139	Paics	0.377531	7.41728	25.7227	3.94171e-07	4.25018e-06	non-DE
ENSMUSG00000028565.11	10945	Nfia	-0.681621	5.33822	25.7167	3.95398e-07	4.25937e-06	non-DE
ENSMUSG00000040459.9	1816	Arglu1	-0.444565	6.83785	25.7159	3.95557e-07	4.25937e-06	non-DE
ENSMUSG00000028773.8	823	Fabp3	0.604295	2.17839	25.7094	3.96885e-07	4.27079e-06	non-DE
ENSMUSG00000078185.1	1866	Chml	0.540039	3.01421	25.7075	3.97278e-07	4.27214e-06	non-DE
ENSMUSG00000024953.9	2141	Prdx5	0.316421	6.65396	25.6874	4.01444e-07	4.31404e-06	non-DE
ENSMUSG00000026347.7	2840	Tmem163	0.673223	5.01332	25.669	4.05277e-07	4.35155e-06	non-DE
ENSMUSG00000032235.9	7736	Narg2	-0.511587	5.33639	25.6681	4.0548e-07	4.35155e-06	non-DE
ENSMUSG00000015092.3	1317	Edf1	0.333089	6.0654	25.6667	4.05777e-07	4.35181e-06	non-DE
ENSMUSG00000035960.6	1422	Apex1	0.475699	5.66999	25.6599	4.07191e-07	4.36141e-06	non-DE
ENSMUSG00000019777.9	4482	Hdac2	0.347619	7.71017	25.6598	4.07218e-07	4.36141e-06	non-DE
ENSMUSG00000082575.1	1345	Gm13050	0.368478	5.56706	25.6557	4.08085e-07	4.36777e-06	non-DE
ENSMUSG00000035235.6	1699	Trim13	0.579985	3.54502	25.6496	4.09384e-07	4.37874e-06	non-DE
ENSMUSG00000074500.4	3535	Zfp558	0.509468	3.49975	25.6471	4.09907e-07	4.3814e-06	non-DE
ENSMUSG00000027630.8	8127	Tbl1xr1	-0.26849	5.93981	25.6425	4.10895e-07	4.38801e-06	non-DE
ENSMUSG00000081382.1	525	Rpl18-ps1	0.801649	1.83287	25.6416	4.11076e-07	4.38801e-06	non-DE
ENSMUSG00000047844.3	837	Bex4	0.393662	3.93369	25.628	4.13986e-07	4.41613e-06	non-DE
ENSMUSG00000021140.7	12169	Pcnx	-0.373864	7.63123	25.6085	4.18188e-07	4.45798e-06	non-DE
ENSMUSG00000071646.3	4093	Mta2	-0.318064	7.27939	25.6018	4.19651e-07	4.47058e-06	non-DE
ENSMUSG00000070002.6	3085	Ell	-0.410492	4.63295	25.6003	4.19976e-07	4.47106e-06	non-DE
ENSMUSG00000090553.1	1372	Snrpe	0.542921	4.51827	25.5807	4.24271e-07	4.51378e-06	non-DE
ENSMUSG00000020462.8	2744	Ccdc104	0.394035	6.91909	25.5562	4.29672e-07	4.5682e-06	non-DE
ENSMUSG00000022770.9	8957	Dlg1	-0.30597	6.51107	25.5532	4.30342e-07	4.57227e-06	non-DE
ENSMUSG00000034892.8	693	Rps29	0.767981	1.45018	25.5505	4.30964e-07	4.5753e-06	non-DE
ENSMUSG00000032908.8	3998	Sgpp2	-0.620783	3.57458	25.5494	4.312e-07	4.5753e-06	non-DE
ENSMUSG00000086295.1	1815	4933433G15Rik	-1.34521	0.846963	25.5373	4.33902e-07	4.60092e-06	down
ENSMUSG00000074634.3	648	Gm7120	1.02099	3.90364	25.526	4.36471e-07	4.62509e-06	up
ENSMUSG00000005804.8	3899	Pldn	0.329582	5.38689	25.522	4.37361e-07	4.63144e-06	non-DE
ENSMUSG00000034820.3	3604	Cpsf7	-0.336466	6.91689	25.5131	4.39399e-07	4.64994e-06	non-DE
ENSMUSG00000021534.7	1808	1700001L19Rik	0.754412	1.21724	25.5051	4.41206e-07	4.66598e-06	non-DE
ENSMUSG00000036972.8	10335	Zic4	1.11273	1.47765	25.4792	4.47178e-07	4.726e-06	up
ENSMUSG00000032040.9	1451	Dcps	0.437032	5.21865	25.4697	4.49393e-07	4.74627e-06	non-DE
ENSMUSG00000050856.10	616	Atp5k	0.509955	5.67292	25.4683	4.49711e-07	4.74649e-06	non-DE
ENSMUSG00000041132.8	1906	N4bp2l1	-0.475122	3.32567	25.4654	4.5039e-07	4.75051e-06	non-DE
ENSMUSG00000075467.4	2916	Dnlz	0.356599	4.89493	25.4531	4.53271e-07	4.77774e-06	non-DE
ENSMUSG00000068749.5	1321	Psma5	0.480319	3.54118	25.4489	4.54251e-07	4.78356e-06	non-DE
ENSMUSG00000074575.4	4508	Kcng1	-0.837078	1.94523	25.4482	4.54422e-07	4.78356e-06	non-DE
ENSMUSG00000026095.6	4674	Asnsd1	0.416266	5.5917	25.4399	4.56388e-07	4.80082e-06	non-DE
ENSMUSG00000030208.9	3046	Emp1	0.906933	2.22364	25.4387	4.56662e-07	4.80082e-06	non-DE
ENSMUSG00000048644.7	1224	Ctxn1	0.449326	6.03768	25.437	4.57077e-07	4.80201e-06	non-DE
ENSMUSG00000034832.8	11086	Tet3	-0.442308	8.46092	25.4334	4.57912e-07	4.80762e-06	non-DE
ENSMUSG00000022914.9	20280	Brwd1	-0.340288	7.41423	25.4279	4.59222e-07	4.81821e-06	non-DE
ENSMUSG00000029275.10	3249	Gfi1	1.35608	-0.121366	25.4191	4.61332e-07	4.83717e-06	up
ENSMUSG00000054509.7	6534	Parp4	-0.673954	3.07685	25.4173	4.6177e-07	4.83859e-06	non-DE
ENSMUSG00000029144.9	7033	Gtf3c2	-0.323628	7.10411	25.4023	4.65356e-07	4.87296e-06	non-DE
ENSMUSG00000055065.6	4761	Ddx17	-0.415754	9.77583	25.4002	4.65874e-07	4.87519e-06	non-DE
ENSMUSG00000004231.7	5803	Pax2	1.16992	2.94221	25.3755	4.71879e-07	4.9348e-06	up
ENSMUSG00000006307.9	9596	Wbp7	-0.403137	7.18923	25.3557	4.76732e-07	4.98018e-06	non-DE
ENSMUSG00000058492.4	432	Scp2-ps2	0.458838	5.35826	25.3553	4.76842e-07	4.98018e-06	non-DE
ENSMUSG00000041360.7	3462	D19Bwg1357e	0.327403	5.77036	25.3493	4.7833e-07	4.99246e-06	non-DE
ENSMUSG00000074516.4	483	Gm10709	0.670879	2.56038	25.3296	4.83246e-07	5.04047e-06	non-DE
ENSMUSG00000029110.5	2639	Rnf4	0.294438	6.75381	25.3175	4.86282e-07	5.06883e-06	non-DE
ENSMUSG00000039771.7	1106	Polr2j	0.365124	5.29799	25.2761	4.96836e-07	5.17545e-06	non-DE
ENSMUSG00000002289.9	3286	Angptl4	1.07558	2.60569	25.2681	4.98894e-07	5.19061e-06	up
ENSMUSG00000036850.3	776	Mrpl41	0.449929	5.29466	25.2679	4.98941e-07	5.19061e-06	non-DE
ENSMUSG00000028044.4	1126	Cks1b	0.716278	3.61793	25.2267	5.09719e-07	5.29929e-06	non-DE
ENSMUSG00000026078.5	1706	Pdcl3	0.400227	5.6428	25.2178	5.1207e-07	5.31933e-06	non-DE
ENSMUSG00000038860.8	12210	Garnl3	0.52175	5.20201	25.2167	5.12357e-07	5.31933e-06	non-DE
ENSMUSG00000017314.6	4807	Mpp2	-0.684708	6.08949	25.2156	5.12646e-07	5.31933e-06	non-DE
ENSMUSG00000052609.7	5042	Plekhg3	-0.459302	4.74925	25.2098	5.14213e-07	5.32814e-06	non-DE
ENSMUSG00000022687.5	4456	Boc	-0.723517	1.80787	25.2079	5.14716e-07	5.32814e-06	non-DE
ENSMUSG00000028480.8	2320	Glipr2	0.721373	2.53326	25.2078	5.14746e-07	5.32814e-06	non-DE
ENSMUSG00000054074.9	4927	2810030E01Rik	-0.357743	5.21892	25.2074	5.1483e-07	5.32814e-06	non-DE
ENSMUSG00000024806.3	623	Mlana	1.63591	0.489251	25.2046	5.15591e-07	5.33256e-06	up
ENSMUSG00000034300.9	4517	Fam53c	-0.323643	6.56523	25.2015	5.16414e-07	5.33762e-06	non-DE
ENSMUSG00000018965.9	3700	Ywhah	0.40734	7.60279	25.1863	5.20501e-07	5.37637e-06	non-DE
ENSMUSG00000040852.5	6886	Plekhh2	-0.463308	5.29798	25.1849	5.20896e-07	5.37698e-06	non-DE
ENSMUSG00000028885.8	2006	Smpdl3b	1.23605	-0.12143	25.1701	5.24897e-07	5.41445e-06	up
ENSMUSG00000075307.3	2529	Kbtbd10	-0.85028	0.741037	25.169	5.25204e-07	5.41445e-06	non-DE
ENSMUSG00000074405.4	3873	Zfp865	-0.391433	5.42457	25.16	5.27651e-07	5.43076e-06	non-DE
ENSMUSG00000041528.8	6754	Rnf123	-0.304347	6.74734	25.1593	5.27838e-07	5.43076e-06	non-DE
ENSMUSG00000027544.9	10578	Nfatc2	-0.701964	2.16774	25.1592	5.2788e-07	5.43076e-06	non-DE
ENSMUSG00000000581.2	3995	C1d	0.442252	6.02105	25.1582	5.28147e-07	5.43076e-06	non-DE
ENSMUSG00000062981.4	666	Mrpl42	0.502515	5.03272	25.154	5.29302e-07	5.43914e-06	non-DE
ENSMUSG00000025432.5	3398	Avil	0.855991	1.09814	25.1308	5.35697e-07	5.49853e-06	non-DE
ENSMUSG00000054889.3	9625	Dsp	1.05339	-0.276055	25.1306	5.3577e-07	5.49853e-06	up
ENSMUSG00000029223.8	1146	Uchl1	0.490466	8.12936	25.1228	5.37917e-07	5.51702e-06	non-DE
ENSMUSG00000018574.8	2686	Acadvl	-0.507707	6.84678	25.1083	5.4199e-07	5.55523e-06	non-DE
ENSMUSG00000020152.7	5204	Actr2	0.287901	7.87937	25.0981	5.44872e-07	5.58118e-06	non-DE
ENSMUSG00000021486.6	1088	Prelid1	0.28876	6.72191	25.086	5.48301e-07	5.6127e-06	non-DE
ENSMUSG00000063511.7	1710	Snrnp70	-0.514739	7.89946	25.0841	5.4884e-07	5.61463e-06	non-DE
ENSMUSG00000000131.9	9692	Xpo6	-0.378387	6.85585	25.0759	5.51175e-07	5.6349e-06	non-DE
ENSMUSG00000006218.4	1433	Fam131c	0.854726	2.04881	25.0653	5.54215e-07	5.66236e-06	non-DE
ENSMUSG00000044461.5	3144	Shisa2	0.329132	7.54317	25.0498	5.58674e-07	5.70426e-06	non-DE
ENSMUSG00000031486.7	5499	Gpr124	-0.597741	4.31234	25.0334	5.63459e-07	5.74944e-06	non-DE
ENSMUSG00000032754.8	3463	Slc24a6	-0.811863	1.05574	25.0146	5.68977e-07	5.80204e-06	non-DE
ENSMUSG00000024810.9	2872	Il33	-0.812723	3.54255	25.0068	5.71276e-07	5.82177e-06	non-DE
ENSMUSG00000066613.7	3272	Zfp932	-0.456544	5.09902	24.9969	5.74214e-07	5.84797e-06	non-DE
ENSMUSG00000020949.8	947	Fkbp3	0.415312	6.6858	24.9925	5.75544e-07	5.85778e-06	non-DE
ENSMUSG00000029614.9	2433	Rpl6	0.452803	4.83984	24.9866	5.77304e-07	5.86843e-06	non-DE
ENSMUSG00000032586.4	2697	Traip	-0.697561	3.39719	24.9865	5.77325e-07	5.86843e-06	non-DE
ENSMUSG00000027674.9	5039	Pex5l	-0.621349	7.87022	24.9803	5.79205e-07	5.88379e-06	non-DE
ENSMUSG00000036698.8	8031	Eif2c2	-0.389322	6.66618	24.9708	5.82049e-07	5.90893e-06	non-DE
ENSMUSG00000037921.8	6931	Ddx60	-0.973708	-0.224353	24.968	5.8291e-07	5.9139e-06	non-DE
ENSMUSG00000025529.8	5535	Zfp711	0.381288	5.1825	24.9396	5.91555e-07	5.99781e-06	non-DE
ENSMUSG00000030562.9	8471	Nox4	0.809819	1.25296	24.938	5.92026e-07	5.99877e-06	non-DE
ENSMUSG00000063594.4	920	Gng8	0.831232	1.49693	24.9338	5.93317e-07	6.00804e-06	non-DE
ENSMUSG00000019868.9	2263	Vta1	0.356799	5.74942	24.9317	5.93989e-07	6.01103e-06	non-DE
ENSMUSG00000030772.5	3357	Dkk3	-0.520429	8.64878	24.9238	5.96407e-07	6.03168e-06	non-DE
ENSMUSG00000045799.4	510	Gm9800	0.46367	5.80958	24.9122	6.00023e-07	6.06441e-06	non-DE
ENSMUSG00000058706.3	4632	0610030E20Rik	-0.433966	5.18037	24.9031	6.02864e-07	6.08927e-06	non-DE
ENSMUSG00000040710.4	5411	St8sia4	0.641933	4.06536	24.8839	6.08904e-07	6.14639e-06	non-DE
ENSMUSG00000021023.7	3117	1110008L16Rik	0.503716	2.97507	24.8656	6.14683e-07	6.20081e-06	non-DE
ENSMUSG00000029014.8	5029	Dnajc2	0.377974	5.56381	24.8622	6.15793e-07	6.20808e-06	non-DE
ENSMUSG00000032377.7	4639	Plscr4	-0.796263	0.699631	24.8326	6.25301e-07	6.29995e-06	non-DE
ENSMUSG00000063049.4	3019	Ing2	-0.415868	4.57545	24.83	6.26144e-07	6.30447e-06	non-DE
ENSMUSG00000020952.8	2180	Scfd1	0.409774	6.08749	24.7949	6.37664e-07	6.41642e-06	non-DE
ENSMUSG00000028152.4	3917	Tspan5	-0.323037	6.07673	24.7733	6.44831e-07	6.48445e-06	non-DE
ENSMUSG00000025231.9	6945	Sufu	-0.529332	5.68253	24.7488	6.5309e-07	6.56265e-06	non-DE
ENSMUSG00000048458.8	4781	6530418L21Rik	-0.417137	6.20663	24.7478	6.53429e-07	6.56265e-06	non-DE
ENSMUSG00000018848.4	3228	Rars	0.393184	6.24194	24.7173	6.63848e-07	6.6631e-06	non-DE
ENSMUSG00000000125.5	3076	Wnt3	0.783317	1.54756	24.7118	6.65737e-07	6.67786e-06	non-DE
ENSMUSG00000027276.7	5827	Jag1	-0.644529	5.35796	24.7049	6.68125e-07	6.6976e-06	non-DE
ENSMUSG00000026966.6	1276	Ssna1	0.455249	5.24682	24.7021	6.69116e-07	6.70333e-06	non-DE
ENSMUSG00000030527.9	9850	Crtc3	-0.404999	5.77029	24.6894	6.73533e-07	6.74335e-06	non-DE
ENSMUSG00000040929.9	11034	Rfx3	-0.38703	6.03275	24.6743	6.78822e-07	6.79204e-06	non-DE
ENSMUSG00000012705.9	1579	Retn	-1.33305	-0.662386	24.6694	6.80548e-07	6.80506e-06	down
ENSMUSG00000027130.8	10873	Slc12a6	-0.367373	8.11134	24.6645	6.82285e-07	6.81816e-06	non-DE
ENSMUSG00000031848.8	1038	Lsm4	0.339862	5.70606	24.6618	6.83235e-07	6.82337e-06	non-DE
ENSMUSG00000061864.5	3033	Galntl6	0.550141	3.691	24.6543	6.8593e-07	6.84601e-06	non-DE
ENSMUSG00000054284.7	672	Gm6543	0.628374	2.78637	24.6401	6.9099e-07	6.89221e-06	non-DE
ENSMUSG00000082431.3	597	Gm7110	0.468715	4.62849	24.6378	6.918e-07	6.89598e-06	non-DE
ENSMUSG00000085936.1	3293	2610307P16Rik	0.939566	1.05437	24.6305	6.94421e-07	6.91779e-06	non-DE
ENSMUSG00000032087.8	7318	Dscaml1	-0.554819	7.23166	24.6154	6.99906e-07	6.96808e-06	non-DE
ENSMUSG00000021022.8	2395	Ppp2r3c	0.426259	4.42215	24.6088	7.02302e-07	6.98758e-06	non-DE
ENSMUSG00000007440.7	24688	Pcdha11	0.382374	7.80587	24.5822	7.12055e-07	7.08008e-06	non-DE
ENSMUSG00000048832.8	2415	Vps37c	-0.373368	5.38513	24.5809	7.12553e-07	7.08008e-06	non-DE
ENSMUSG00000038510.5	1830	Rpf2	0.485012	4.81346	24.5787	7.13346e-07	7.08008e-06	non-DE
ENSMUSG00000035914.4	3297	Cd276	-0.405721	5.7526	24.5787	7.13373e-07	7.08008e-06	non-DE
ENSMUSG00000029580.7	2679	Actb	0.376354	9.84068	24.562	7.19577e-07	7.13722e-06	non-DE
ENSMUSG00000033491.6	2525	Prss35	0.948017	1.36892	24.5542	7.22481e-07	7.16012e-06	non-DE
ENSMUSG00000035632.10	4340	Cnot3	-0.414792	5.794	24.5534	7.22783e-07	7.16012e-06	non-DE
ENSMUSG00000029999.8	3762	Tgfa	0.637153	4.49069	24.5514	7.23542e-07	7.1632e-06	non-DE
ENSMUSG00000075600.2	3360	Zc3h3	-0.477778	3.52218	24.532	7.30865e-07	7.23121e-06	non-DE
ENSMUSG00000019996.9	4349	Mtap7	-0.305143	8.29525	24.5279	7.32397e-07	7.24189e-06	non-DE
ENSMUSG00000090015.2	3780	Gm15446	-0.511976	4.73008	24.52	7.35412e-07	7.26719e-06	non-DE
ENSMUSG00000056629.8	642	Fkbp2	0.414127	5.01028	24.5126	7.38242e-07	7.28699e-06	non-DE
ENSMUSG00000038696.7	4061	Mapkap1	0.249878	6.53949	24.5124	7.38327e-07	7.28699e-06	non-DE
ENSMUSG00000074656.6	6755	Eif2s2	0.450058	5.96494	24.4905	7.46766e-07	7.36572e-06	non-DE
ENSMUSG00000024048.8	3201	2900073G15Rik	0.367846	5.04451	24.4687	7.5527e-07	7.44501e-06	non-DE
ENSMUSG00000084974.1	2130	Gm15567	0.68086	2.68982	24.4554	7.60505e-07	7.49198e-06	non-DE
ENSMUSG00000023951.9	4293	Vegfa	-0.545492	7.50654	24.4484	7.63284e-07	7.51473e-06	non-DE
ENSMUSG00000037418.5	2152	Best1	1.00587	0.235864	24.4307	7.70332e-07	7.57944e-06	up
ENSMUSG00000026229.10	5019	Psmd1	0.270925	7.70485	24.428	7.71412e-07	7.58099e-06	non-DE
ENSMUSG00000038866.9	6759	Zcchc2	-0.41396	5.0886	24.4275	7.71597e-07	7.58099e-06	non-DE
ENSMUSG00000022994.8	6017	Adcy6	-0.558482	7.56135	24.4267	7.71914e-07	7.58099e-06	non-DE
ENSMUSG00000030606.6	3311	Hapln3	-0.73706	1.75644	24.4213	7.74067e-07	7.59747e-06	non-DE
ENSMUSG00000024646.7	2143	Cyb5	0.427384	4.88983	24.4174	7.75643e-07	7.60825e-06	non-DE
ENSMUSG00000024049.7	5649	Myom1	-0.595347	2.31249	24.41	7.78632e-07	7.63117e-06	non-DE
ENSMUSG00000031068.7	1651	Glrx3	0.459253	4.7263	24.4093	7.78935e-07	7.63117e-06	non-DE
ENSMUSG00000062014.6	4446	Gmfb	0.325101	7.65671	24.3953	7.84582e-07	7.68178e-06	non-DE
ENSMUSG00000031963.7	3793	Bmper	0.702328	2.7113	24.3774	7.91912e-07	7.7488e-06	non-DE
ENSMUSG00000027584.7	3753	Oprl1	0.388746	4.81717	24.3696	7.95125e-07	7.77547e-06	non-DE
ENSMUSG00000030876.6	1822	Mettl9	0.336016	6.75583	24.3648	7.97128e-07	7.7903e-06	non-DE
ENSMUSG00000028059.7	4354	Arhgef2	-0.342851	6.64743	24.3635	7.97667e-07	7.79079e-06	non-DE
ENSMUSG00000035109.8	8263	Shc4	0.613645	2.65307	24.354	8.01588e-07	7.82431e-06	non-DE
ENSMUSG00000056493.7	7445	Foxk1	-0.458165	6.04873	24.3434	8.06007e-07	7.86263e-06	non-DE
ENSMUSG00000081228.1	336	Gm16089	0.646188	2.81606	24.3389	8.07904e-07	7.87632e-06	non-DE
ENSMUSG00000085611.1	582	Ap3s1-ps1	0.512117	2.71122	24.3259	8.13364e-07	7.92472e-06	non-DE
ENSMUSG00000020721.9	15044	Helz	-0.395257	6.67104	24.3205	8.15662e-07	7.94226e-06	non-DE
ENSMUSG00000023367.8	1119	Tmem176a	0.481158	4.88673	24.3154	8.17847e-07	7.95868e-06	non-DE
ENSMUSG00000036748.8	1941	Cuedc2	0.296974	6.53051	24.3082	8.20904e-07	7.98357e-06	non-DE
ENSMUSG00000037098.10	6798	Rab11fip3	-0.332587	6.68726	24.2742	8.35513e-07	8.1207e-06	non-DE
ENSMUSG00000015013.8	607	Trappc2l	0.448184	5.16301	24.2726	8.3619e-07	8.12233e-06	non-DE
ENSMUSG00000032301.7	2370	Psma4	0.437987	6.23078	24.2624	8.40621e-07	8.16041e-06	non-DE
ENSMUSG00000040570.8	3824	Rundc3b	0.30075	5.74307	24.2573	8.42889e-07	8.17746e-06	non-DE
ENSMUSG00000026021.9	1736	Sumo1	0.46315	5.79279	24.2541	8.4426e-07	8.18578e-06	non-DE
ENSMUSG00000061315.7	7034	Naca	0.401768	6.19531	24.2513	8.45515e-07	8.19298e-06	non-DE
ENSMUSG00000029364.9	5857	Wsb2	0.347892	7.03733	24.2441	8.48659e-07	8.21846e-06	non-DE
ENSMUSG00000052133.9	7089	Sema5b	-0.755992	5.8068	24.2157	8.61282e-07	8.33564e-06	non-DE
ENSMUSG00000022020.7	6145	Naa16	-0.500149	3.88839	24.1781	8.78261e-07	8.49482e-06	non-DE
ENSMUSG00000014245.6	4707	Pigl	-0.382487	4.2421	24.1707	8.81613e-07	8.52209e-06	non-DE
ENSMUSG00000041362.9	4136	4930506M07Rik	0.461844	6.083	24.1678	8.82982e-07	8.53015e-06	non-DE
ENSMUSG00000023977.8	7747	Ubr2	-0.337758	7.0957	24.1509	8.90726e-07	8.59976e-06	non-DE
ENSMUSG00000078772.2	554	Gm12353	-1.05423	-0.643732	24.1397	8.9596e-07	8.64506e-06	down
ENSMUSG00000060904.7	2369	Arl1	0.322336	6.30706	24.1287	9.01072e-07	8.68914e-06	non-DE
ENSMUSG00000036181.1	1560	Hist1h1c	-0.43953	6.03166	24.1241	9.03216e-07	8.70456e-06	non-DE
ENSMUSG00000027574.9	1239	Nkain4	0.673538	3.51399	24.1127	9.08612e-07	8.75128e-06	non-DE
ENSMUSG00000019997.4	2490	Ctgf	1.11889	3.93533	24.1113	9.09236e-07	8.75202e-06	up
ENSMUSG00000016520.7	4557	Lnx2	-0.534924	3.95715	24.1076	9.10992e-07	8.76364e-06	non-DE
ENSMUSG00000039308.4	3531	Ndst2	-0.408144	5.13564	24.1016	9.13851e-07	8.78584e-06	non-DE
ENSMUSG00000089917.1	4629	Uckl1	-0.392665	6.71951	24.0727	9.27664e-07	8.90244e-06	non-DE
ENSMUSG00000000001.4	3262	Gnai3	0.328016	6.6022	24.0724	9.27783e-07	8.90244e-06	non-DE
ENSMUSG00000021536.7	4211	Adcy2	0.308182	7.15665	24.0718	9.28095e-07	8.90244e-06	non-DE
ENSMUSG00000043190.6	2862	Rfesd	0.451335	4.26609	24.0716	9.28208e-07	8.90244e-06	non-DE
ENSMUSG00000086137.1	243	Gm16248	-0.882001	-0.757808	24.0645	9.31597e-07	8.92957e-06	non-DE
ENSMUSG00000024827.8	3754	Gldc	0.349256	7.06117	24.0513	9.38012e-07	8.98567e-06	non-DE
ENSMUSG00000002486.9	3851	Tchp	-0.351872	4.91265	24.0455	9.4086e-07	9.00712e-06	non-DE
ENSMUSG00000027613.9	2702	Eif6	0.300791	5.77917	24.0444	9.41379e-07	9.00712e-06	non-DE
ENSMUSG00000042680.7	4923	Fam59a	-0.600531	4.63811	24.0412	9.42971e-07	9.01695e-06	non-DE
ENSMUSG00000030884.5	2506	Uqcrc2	0.415741	7.78582	24.037	9.45003e-07	9.03097e-06	non-DE
ENSMUSG00000030255.7	4996	Sspn	0.697138	3.25942	24.0171	9.54826e-07	9.11939e-06	non-DE
ENSMUSG00000031027.9	2654	Stk33	0.827327	1.38964	24.0156	9.55597e-07	9.12129e-06	non-DE
ENSMUSG00000038346.11	6372	Zfp384	-0.347573	5.95627	24.0085	9.59107e-07	9.14933e-06	non-DE
ENSMUSG00000082740.1	678	Gm14127	0.635218	1.82172	24.0057	9.60499e-07	9.15714e-06	non-DE
ENSMUSG00000009739.8	5928	Pou6f1	-0.299161	6.70538	23.9985	9.64129e-07	9.18626e-06	non-DE
ENSMUSG00000036391.9	10703	Sec24a	-0.384768	5.45064	23.9821	9.72357e-07	9.25708e-06	non-DE
ENSMUSG00000083863.1	672	Gm13341	1.08085	-0.202686	23.9814	9.72721e-07	9.25708e-06	up
ENSMUSG00000050550.5	1580	Gm11868	0.428537	4.41263	23.9788	9.7403e-07	9.26402e-06	non-DE
ENSMUSG00000032186.8	10391	Tmod2	0.366291	8.59294	23.9687	9.79122e-07	9.3069e-06	non-DE
ENSMUSG00000057886.3	1665	Gm6984	0.511649	3.57938	23.967	9.79995e-07	9.30966e-06	non-DE
ENSMUSG00000079641.3	1434	Rpl39	0.598917	4.73766	23.9589	9.84158e-07	9.34365e-06	non-DE
ENSMUSG00000020843.9	3183	Timm22	0.37969	5.04034	23.9526	9.87361e-07	9.36478e-06	non-DE
ENSMUSG00000031450.7	7425	Grk1	-0.699789	8.92137	23.9522	9.87557e-07	9.36478e-06	non-DE
ENSMUSG00000023007.9	4952	Prpf40b	-0.32261	6.50519	23.9394	9.94162e-07	9.41831e-06	non-DE
ENSMUSG00000025316.9	6632	Banp	-0.404583	5.04197	23.9385	9.94638e-07	9.41831e-06	non-DE
ENSMUSG00000061353.5	8176	Cxcl12	0.677744	4.32522	23.9378	9.95001e-07	9.41831e-06	non-DE
ENSMUSG00000082922.3	864	Gm6939	-1.05246	0.753096	23.9367	9.95561e-07	9.41831e-06	down
ENSMUSG00000073616.4	1499	Myeov2	0.456261	5.46802	23.9286	9.9977e-07	9.45253e-06	non-DE
ENSMUSG00000000339.8	1880	Rtcd1	0.312586	5.74	23.9224	1.003e-06	9.47743e-06	non-DE
ENSMUSG00000085099.1	367	Gm16288	0.848404	0.664308	23.9005	1.01443e-06	9.57453e-06	non-DE
ENSMUSG00000050405.8	1686	Tmem151b	0.492148	3.7381	23.9005	1.01447e-06	9.57453e-06	non-DE
ENSMUSG00000038593.10	2696	Tctn1	-0.558472	5.11619	23.8989	1.01529e-06	9.57659e-06	non-DE
ENSMUSG00000044465.11	4170	Fam160a2	-0.376297	5.42366	23.8918	1.01906e-06	9.60099e-06	non-DE
ENSMUSG00000032478.6	2093	Nme6	0.406156	4.0173	23.8917	1.01908e-06	9.60099e-06	non-DE
ENSMUSG00000072421.3	270	Gm10357	0.691972	0.968515	23.8815	1.02451e-06	9.64644e-06	non-DE
ENSMUSG00000092072.1	294	Gm4540	0.496206	4.05131	23.8455	1.04385e-06	9.81993e-06	non-DE
ENSMUSG00000030538.9	2052	Cib1	0.391843	3.62499	23.8449	1.04416e-06	9.81993e-06	non-DE
ENSMUSG00000086627.1	2384	Gm16702	0.713919	1.79578	23.8324	1.05098e-06	9.87826e-06	non-DE
ENSMUSG00000026819.9	4632	Slc25a25	-0.360711	6.20458	23.8109	1.06278e-06	9.98323e-06	non-DE
ENSMUSG00000006304.8	1794	Arpc2	0.27602	7.23721	23.8029	1.06722e-06	1.00191e-05	non-DE
ENSMUSG00000022091.5	2914	Sorbs3	-0.477514	3.7518	23.7978	1.07003e-06	1.00396e-05	non-DE
ENSMUSG00000062729.5	4515	Ppox	-0.456927	5.65841	23.7909	1.0739e-06	1.007e-05	non-DE
ENSMUSG00000023156.2	2467	Rpp14	0.372912	4.97881	23.7889	1.07503e-06	1.00747e-05	non-DE
ENSMUSG00000038628.8	3124	Polr3k	0.313138	6.18576	23.7854	1.07697e-06	1.00869e-05	non-DE
ENSMUSG00000031024.6	4526	St5	-0.459162	4.34081	23.7639	1.08905e-06	1.0194e-05	non-DE
ENSMUSG00000022893.8	5302	Adamts1	-0.664387	4.23299	23.7612	1.09059e-06	1.02025e-05	non-DE
ENSMUSG00000029629.10	4547	Phf14	0.242229	6.43131	23.7556	1.09376e-06	1.02262e-05	non-DE
ENSMUSG00000039183.5	1430	Nubp2	0.331547	4.96822	23.7532	1.09515e-06	1.02332e-05	non-DE
ENSMUSG00000020128.8	7907	Vps54	-0.277721	6.04922	23.7473	1.0985e-06	1.02585e-05	non-DE
ENSMUSG00000018378.6	4472	Cuedc1	-0.277389	7.24609	23.741	1.10209e-06	1.0286e-05	non-DE
ENSMUSG00000031703.7	3355	Itfg1	0.34359	7.8716	23.7248	1.1114e-06	1.03668e-05	non-DE
ENSMUSG00000047721.7	1658	Bola2	0.480085	4.12773	23.7178	1.11547e-06	1.03978e-05	non-DE
ENSMUSG00000038963.9	4799	Slco4a1	-0.619882	6.57763	23.7168	1.11603e-06	1.03978e-05	non-DE
ENSMUSG00000021417.7	2615	Eci2	0.406078	5.68214	23.7084	1.1209e-06	1.04371e-05	non-DE
ENSMUSG00000062963.4	2070	Ufc1	0.275419	5.87775	23.7058	1.12245e-06	1.04454e-05	non-DE
ENSMUSG00000028251.5	1588	2610029I01Rik	0.492202	4.12979	23.7021	1.12459e-06	1.04593e-05	non-DE
ENSMUSG00000030647.8	754	Ndufc2	0.437389	6.42867	23.6841	1.13517e-06	1.05515e-05	non-DE
ENSMUSG00000052926.9	3509	Rnaseh2a	0.394684	4.24016	23.677	1.13933e-06	1.05841e-05	non-DE
ENSMUSG00000059249.7	462	Gm12350	0.481638	3.97163	23.6676	1.14492e-06	1.06297e-05	non-DE
ENSMUSG00000023011.7	4520	Faim2	-0.589014	5.81589	23.6547	1.15265e-06	1.06953e-05	non-DE
ENSMUSG00000054405.8	2555	Dnajc8	0.363779	6.70447	23.6497	1.15561e-06	1.07141e-05	non-DE
ENSMUSG00000078517.4	6683	C230096C10Rik	-0.347809	6.33329	23.6491	1.15601e-06	1.07141e-05	non-DE
ENSMUSG00000042670.5	955	Immp1l	0.544564	3.76224	23.6438	1.1592e-06	1.07374e-05	non-DE
ENSMUSG00000021996.9	1618	Esd	0.383081	5.7499	23.6332	1.1656e-06	1.07904e-05	non-DE
ENSMUSG00000029632.5	492	Ndufa4	0.443598	7.94536	23.6279	1.1688e-06	1.08138e-05	non-DE
ENSMUSG00000040405.7	2311	Havcr1	1.20735	-0.21263	23.623	1.17181e-06	1.08354e-05	up
ENSMUSG00000035171.2	1428	1110059E24Rik	0.452304	5.04847	23.6151	1.17658e-06	1.08731e-05	non-DE
ENSMUSG00000042682.8	1240	Selk	0.405718	5.84326	23.6101	1.17968e-06	1.08952e-05	non-DE
ENSMUSG00000036667.8	9622	Fam115a	0.266067	8.61766	23.609	1.18033e-06	1.08952e-05	non-DE
ENSMUSG00000041355.8	1167	Ssr2	0.361548	6.75612	23.6038	1.18356e-06	1.09187e-05	non-DE
ENSMUSG00000022119.8	8095	Rbm26	-0.264409	6.82795	23.5758	1.20091e-06	1.10723e-05	non-DE
ENSMUSG00000031772.10	6281	Cntnap4	0.493644	4.02474	23.5708	1.20398e-06	1.10943e-05	non-DE
ENSMUSG00000050592.8	5973	Fam78a	-0.818555	2.48566	23.5591	1.21135e-06	1.11557e-05	non-DE
ENSMUSG00000061360.7	937	Phf5a	0.376499	5.39869	23.5564	1.21305e-06	1.11649e-05	non-DE
ENSMUSG00000062381.3	983	Vps28	0.345151	6.40355	23.5553	1.21376e-06	1.11651e-05	non-DE
ENSMUSG00000072647.3	3092	Adam1a	-0.726497	2.93381	23.5416	1.2224e-06	1.12381e-05	non-DE
ENSMUSG00000026385.9	1422	Dbi	0.420916	7.26497	23.5119	1.24146e-06	1.14068e-05	non-DE
ENSMUSG00000018820.6	8623	Zfyve27	-0.359701	6.79579	23.5046	1.24614e-06	1.14431e-05	non-DE
ENSMUSG00000026827.6	6549	Gpd2	0.386013	5.28461	23.4935	1.25338e-06	1.14972e-05	non-DE
ENSMUSG00000051518.7	830	Rps19bp1	0.396396	4.39815	23.4933	1.25347e-06	1.14972e-05	non-DE
ENSMUSG00000041642.11	10813	Kif21b	-0.447977	8.98627	23.4739	1.2662e-06	1.16073e-05	non-DE
ENSMUSG00000017837.6	3578	Nkiras2	0.344102	6.55656	23.4481	1.28327e-06	1.17571e-05	non-DE
ENSMUSG00000086291.1	1569	Gm15513	-1.05547	0.809104	23.4427	1.28693e-06	1.17839e-05	down
ENSMUSG00000061762.4	1034	Tac1	0.514658	4.58344	23.4277	1.29696e-06	1.18688e-05	non-DE
ENSMUSG00000040229.5	2090	Gpr34	-2.83091	1.37515	23.4193	1.30265e-06	1.19141e-05	down
ENSMUSG00000083061.1	348	Gm12191	0.582853	3.60807	23.3895	1.32295e-06	1.20929e-05	non-DE
ENSMUSG00000034121.6	4044	Mks1	-0.462761	4.70381	23.3879	1.32406e-06	1.20961e-05	non-DE
ENSMUSG00000033061.8	748	Resp18	0.488176	3.99372	23.3865	1.32504e-06	1.20981e-05	non-DE
ENSMUSG00000020477.4	1466	Mrps24	0.457089	4.73033	23.3827	1.32766e-06	1.21151e-05	non-DE
ENSMUSG00000020903.7	7137	Stx8	0.453969	4.64354	23.3812	1.32871e-06	1.21178e-05	non-DE
ENSMUSG00000026672.5	3753	Optn	-0.371243	5.07924	23.3722	1.33494e-06	1.21677e-05	non-DE
ENSMUSG00000071855.4	2801	Ccdc112	0.393731	4.32693	23.366	1.33924e-06	1.21998e-05	non-DE
ENSMUSG00000002741.9	2984	Ykt6	0.236639	6.91463	23.3595	1.34375e-06	1.2234e-05	non-DE
ENSMUSG00000032413.6	8885	Rasa2	-0.314372	6.49398	23.3567	1.34575e-06	1.22452e-05	non-DE
ENSMUSG00000031158.5	2557	Timm17b	0.337139	5.03744	23.3549	1.34703e-06	1.22498e-05	non-DE
ENSMUSG00000058833.5	1822	2810428I15Rik	0.371175	5.01961	23.3375	1.3592e-06	1.23535e-05	non-DE
ENSMUSG00000042208.8	5226	0610010F05Rik	0.461998	6.46181	23.3328	1.36255e-06	1.23768e-05	non-DE
ENSMUSG00000041120.6	2033	Nbl1	-0.555186	3.819	23.3293	1.36506e-06	1.23926e-05	non-DE
ENSMUSG00000039016.4	527	Timm8b	0.439896	5.75974	23.3277	1.3662e-06	1.2396e-05	non-DE
ENSMUSG00000033207.6	3338	Mamdc2	-0.629904	1.50012	23.3245	1.36846e-06	1.24091e-05	non-DE
ENSMUSG00000039128.6	3463	Cdc123	0.330764	6.63195	23.3234	1.36921e-06	1.24091e-05	non-DE
ENSMUSG00000042757.8	3732	Tmem108	-0.636004	4.51	23.319	1.37239e-06	1.24309e-05	non-DE
ENSMUSG00000050545.8	2886	A830093I24Rik	-0.823492	1.86849	23.3094	1.37927e-06	1.24862e-05	non-DE
ENSMUSG00000019210.8	1203	Atp6v1e1	0.360066	7.69143	23.2911	1.39239e-06	1.25966e-05	non-DE
ENSMUSG00000025227.8	2804	Tmem180	-0.508383	2.80932	23.2902	1.39305e-06	1.25966e-05	non-DE
ENSMUSG00000026407.10	6554	Cacna1s	-0.786934	1.44362	23.2842	1.39746e-06	1.26294e-05	non-DE
ENSMUSG00000037152.6	1489	Ndufc1	0.401767	5.21005	23.2816	1.39929e-06	1.26388e-05	non-DE
ENSMUSG00000021929.7	4175	Kpna3	0.361243	7.86272	23.2757	1.40359e-06	1.26672e-05	non-DE
ENSMUSG00000070570.4	2939	Slc17a7	-0.589884	9.32138	23.2751	1.40403e-06	1.26672e-05	non-DE
ENSMUSG00000022419.9	8874	Deptor	-0.456696	3.36217	23.2549	1.41889e-06	1.27941e-05	non-DE
ENSMUSG00000052707.6	8247	Tnrc6a	-0.343638	7.76591	23.2466	1.42505e-06	1.28424e-05	non-DE
ENSMUSG00000022523.8	3081	Fgf12	0.409017	6.47268	23.2416	1.42871e-06	1.28681e-05	non-DE
ENSMUSG00000024604.7	5338	Rbm22	-0.344043	5.96271	23.2392	1.43048e-06	1.28767e-05	non-DE
ENSMUSG00000021604.7	2601	Irx4	0.69123	3.99482	23.2189	1.44568e-06	1.30062e-05	non-DE
ENSMUSG00000024330.9	6831	Col11a2	-0.651624	3.86792	23.2128	1.45028e-06	1.30403e-05	non-DE
ENSMUSG00000082519.1	655	Vamp7-ps	0.546468	3.77507	23.2049	1.45626e-06	1.30867e-05	non-DE
ENSMUSG00000061724.4	738	Gm2423	0.56462	3.01434	23.2009	1.45932e-06	1.31068e-05	non-DE
ENSMUSG00000083396.1	1194	Gm15542	0.39729	5.16014	23.1983	1.46129e-06	1.31171e-05	non-DE
ENSMUSG00000081413.2	506	Gm14088	0.680532	1.53713	23.1955	1.46341e-06	1.31288e-05	non-DE
ENSMUSG00000027185.8	7199	Nat10	-0.364961	5.64753	23.1934	1.46503e-06	1.31359e-05	non-DE
ENSMUSG00000025508.7	2072	Rplp2	0.390211	4.53627	23.1898	1.46774e-06	1.31528e-05	non-DE
ENSMUSG00000029439.9	3968	Sfswap	-0.331179	6.67965	23.1828	1.47311e-06	1.31936e-05	non-DE
ENSMUSG00000056413.9	3239	Adap1	0.529121	5.70987	23.1815	1.47411e-06	1.31951e-05	non-DE
ENSMUSG00000042678.10	12760	Myo15	-0.951827	0.204475	23.1756	1.4786e-06	1.32279e-05	non-DE
ENSMUSG00000031286.5	4644	Glt28d2	-0.533818	2.47025	23.1687	1.48392e-06	1.3268e-05	non-DE
ENSMUSG00000028809.9	7368	Srrm1	-0.359796	7.59305	23.1607	1.49015e-06	1.33163e-05	non-DE
ENSMUSG00000024269.4	6840	5730494M16Rik	0.266308	6.18602	23.1566	1.49329e-06	1.33369e-05	non-DE
ENSMUSG00000023832.7	2544	Acat2	0.371767	5.3574	23.1504	1.4981e-06	1.33723e-05	non-DE
ENSMUSG00000020196.8	7913	Cabin1	-0.331053	6.80708	23.1473	1.50054e-06	1.33867e-05	non-DE
ENSMUSG00000070348.4	3835	Ccnd1	0.897106	8.88157	23.1434	1.5036e-06	1.34064e-05	non-DE
ENSMUSG00000030111.8	4670	A2m	0.99067	4.42228	23.1401	1.50616e-06	1.34218e-05	non-DE
ENSMUSG00000036398.7	1975	Ppp1r11	0.381097	5.70327	23.1358	1.50955e-06	1.34382e-05	non-DE
ENSMUSG00000048310.8	3255	Pskh1	-0.370416	4.94971	23.1356	1.50969e-06	1.34382e-05	non-DE
ENSMUSG00000059273.6	6210	Zc3h4	-0.413983	7.09542	23.1164	1.52486e-06	1.35658e-05	non-DE
ENSMUSG00000031970.8	2636	Dbndd1	0.426715	3.99217	23.1037	1.53494e-06	1.36478e-05	non-DE
ENSMUSG00000021311.7	4304	Mtr	-0.421744	4.83785	23.0873	1.54812e-06	1.37574e-05	non-DE
ENSMUSG00000039452.5	2555	Snx22	0.619624	1.92261	23.0784	1.5553e-06	1.38135e-05	non-DE
ENSMUSG00000053205.7	1201	Styx	-0.601903	1.58412	23.0705	1.5617e-06	1.38626e-05	non-DE
ENSMUSG00000028248.6	10538	Sfrs18	-0.559543	8.36469	23.0538	1.5753e-06	1.39718e-05	non-DE
ENSMUSG00000043889.5	1119	Gm8399	0.47797	4.2241	23.0533	1.57575e-06	1.39718e-05	non-DE
ENSMUSG00000024683.4	1146	Mrpl16	0.445535	4.10543	23.0453	1.58227e-06	1.40155e-05	non-DE
ENSMUSG00000000276.5	8387	Dgke	-0.384848	7.67546	23.0451	1.58243e-06	1.40155e-05	non-DE
ENSMUSG00000082978.1	889	Rpsa-ps11	0.787727	0.816429	22.9785	1.63827e-06	1.45019e-05	non-DE
ENSMUSG00000057605.4	888	Gm6807	0.888345	1.18195	22.9666	1.64842e-06	1.45837e-05	non-DE
ENSMUSG00000020289.8	7572	Nprl3	-0.419205	4.88747	22.9509	1.66191e-06	1.46949e-05	non-DE
ENSMUSG00000030882.10	15629	Dnhd1	-0.52745	4.01516	22.937	1.67401e-06	1.47937e-05	non-DE
ENSMUSG00000029198.3	3528	Grpel1	0.400817	5.81981	22.9207	1.68827e-06	1.49115e-05	non-DE
ENSMUSG00000068748.3	8068	Ptprz1	-0.679201	6.43739	22.9136	1.69452e-06	1.49584e-05	non-DE
ENSMUSG00000052812.4	4688	Atad2b	-0.328422	6.2878	22.9089	1.69864e-06	1.49865e-05	non-DE
ENSMUSG00000059401.6	4799	Mamld1	-0.379129	6.36636	22.9071	1.7002e-06	1.4992e-05	non-DE
ENSMUSG00000019303.8	1818	Psmc3ip	0.52806	3.362	22.8771	1.72697e-06	1.52196e-05	non-DE
ENSMUSG00000068205.7	10313	Macrod2	0.344872	5.05027	22.8699	1.73344e-06	1.52669e-05	non-DE
ENSMUSG00000084304.1	325	Gm6142	0.6163	3.66166	22.869	1.73424e-06	1.52669e-05	non-DE
ENSMUSG00000010607.7	777	Pigyl	0.462826	4.11572	22.8604	1.74201e-06	1.5326e-05	non-DE
ENSMUSG00000027099.9	3675	Mtx2	0.390666	5.81322	22.8585	1.74373e-06	1.5326e-05	non-DE
ENSMUSG00000015970.11	6157	Chdh	1.48039	0.511875	22.8584	1.74384e-06	1.5326e-05	up
ENSMUSG00000049233.5	597	Apoo-ps	0.437471	4.42175	22.8476	1.75371e-06	1.54043e-05	non-DE
ENSMUSG00000003575.7	11182	Crtc1	-0.392194	6.77442	22.8339	1.76618e-06	1.55053e-05	non-DE
ENSMUSG00000034771.9	6221	Tle2	-0.585726	5.32414	22.8312	1.7687e-06	1.55189e-05	non-DE
ENSMUSG00000015202.7	3837	Cnksr3	-0.56984	2.90794	22.8292	1.77058e-06	1.55269e-05	non-DE
ENSMUSG00000034156.9	9505	Bzrap1	-0.426988	7.17533	22.8273	1.7723e-06	1.55334e-05	non-DE
ENSMUSG00000039834.9	4743	Zfp335	-0.411892	5.47847	22.8199	1.7791e-06	1.55845e-05	non-DE
ENSMUSG00000050608.5	2766	2310028O11Rik	0.286133	6.17022	22.813	1.78552e-06	1.56321e-05	non-DE
ENSMUSG00000034522.8	4386	Zfp395	-0.41711	5.31176	22.8109	1.78745e-06	1.56404e-05	non-DE
ENSMUSG00000038775.8	4409	Vill	0.814503	0.557274	22.7792	1.81721e-06	1.58889e-05	non-DE
ENSMUSG00000060036.7	1361	Rpl3	0.436174	5.12856	22.7785	1.81784e-06	1.58889e-05	non-DE
ENSMUSG00000074340.2	3561	Ovgp1	-0.784239	2.61492	22.7739	1.82219e-06	1.59146e-05	non-DE
ENSMUSG00000053965.5	8859	Pde5a	0.474201	4.24143	22.7724	1.82362e-06	1.59146e-05	non-DE
ENSMUSG00000037206.7	2220	Islr	0.933315	1.77434	22.7723	1.82376e-06	1.59146e-05	non-DE
ENSMUSG00000004032.4	1278	Gstm5	0.468749	6.36402	22.7693	1.82658e-06	1.59305e-05	non-DE
ENSMUSG00000005732.8	1666	Ranbp1	0.360441	6.13888	22.7549	1.84039e-06	1.60372e-05	non-DE
ENSMUSG00000040009.5	3612	Gnaz	-0.357711	6.38673	22.7544	1.84083e-06	1.60372e-05	non-DE
ENSMUSG00000091421.1	339	Gm17510	0.258883	6.66966	22.746	1.84888e-06	1.60986e-05	non-DE
ENSMUSG00000027583.6	8508	Zbtb46	0.348588	4.52742	22.7301	1.8642e-06	1.62231e-05	non-DE
ENSMUSG00000002625.8	2089	Akap8l	-0.407299	6.41384	22.7218	1.87235e-06	1.62852e-05	non-DE
ENSMUSG00000029005.4	5200	2610109H07Rik	0.703551	4.06683	22.6389	1.95484e-06	1.69933e-05	non-DE
ENSMUSG00000072847.3	3324	A530017D24Rik	-0.36398	4.44208	22.631	1.96292e-06	1.70543e-05	non-DE
ENSMUSG00000029426.7	2110	Scarb2	0.272305	7.00677	22.6289	1.9651e-06	1.7064e-05	non-DE
ENSMUSG00000042359.9	10063	Osbpl6	-0.421708	5.94223	22.6174	1.97682e-06	1.71564e-05	non-DE
ENSMUSG00000052033.7	2520	Pfdn4	0.448176	4.34051	22.6027	1.99205e-06	1.72792e-05	non-DE
ENSMUSG00000000441.10	6363	Raf1	-0.2673	7.22446	22.5845	2.01098e-06	1.7434e-05	non-DE
ENSMUSG00000027998.5	2816	Plrg1	0.349424	6.17711	22.5659	2.03056e-06	1.75925e-05	non-DE
ENSMUSG00000053799.6	2729	Exoc6	0.379904	5.1234	22.5651	2.03147e-06	1.75925e-05	non-DE
ENSMUSG00000038056.8	20296	Mll3	-0.407862	8.37656	22.5599	2.03692e-06	1.76301e-05	non-DE
ENSMUSG00000030763.6	1369	Lcmt1	0.308759	5.45827	22.5508	2.04661e-06	1.77044e-05	non-DE
ENSMUSG00000041571.7	736	Sepw1	0.321935	7.61466	22.5307	2.06817e-06	1.78812e-05	non-DE
ENSMUSG00000028070.6	905	Apoa1bp	0.317864	5.63883	22.527	2.07206e-06	1.79052e-05	non-DE
ENSMUSG00000034165.8	2255	Ccnd3	-0.355877	4.928	22.5113	2.08907e-06	1.80424e-05	non-DE
ENSMUSG00000042750.7	903	Bex2	0.322913	7.10723	22.4962	2.10558e-06	1.81751e-05	non-DE
ENSMUSG00000084067.3	306	Gm14269	0.557861	4.23694	22.4862	2.11662e-06	1.82605e-05	non-DE
ENSMUSG00000070934.5	1609	Rraga	0.403593	7.94877	22.4624	2.143e-06	1.84782e-05	non-DE
ENSMUSG00000015804.8	5010	Med28	0.329423	5.8102	22.4608	2.14473e-06	1.84831e-05	non-DE
ENSMUSG00000028737.9	4907	Aldh4a1	-0.418368	4.55053	22.4587	2.14706e-06	1.84932e-05	non-DE
ENSMUSG00000055053.10	6534	Nfic	-0.36878	7.50122	22.4554	2.15081e-06	1.85155e-05	non-DE
ENSMUSG00000040490.3	3202	Lrfn2	-0.561072	3.32093	22.4524	2.1542e-06	1.85347e-05	non-DE
ENSMUSG00000063412.2	315	Gm10131	0.434875	4.42029	22.4488	2.15818e-06	1.8559e-05	non-DE
ENSMUSG00000090593.1	1406	4930539J05Rik	-0.650628	0.955172	22.4433	2.16434e-06	1.86019e-05	non-DE
ENSMUSG00000038013.8	7819	Wipf2	-0.430264	5.28354	22.4226	2.18782e-06	1.87936e-05	non-DE
ENSMUSG00000005087.10	6851	Cd44	-0.607003	2.58227	22.397	2.21721e-06	1.90359e-05	non-DE
ENSMUSG00000026035.9	2132	Ppil3	0.44157	4.10559	22.3896	2.22581e-06	1.90994e-05	non-DE
ENSMUSG00000021959.9	7303	Lats2	-0.421365	4.79642	22.3759	2.24169e-06	1.92165e-05	non-DE
ENSMUSG00000042662.8	3462	Dusp15	-0.589943	2.8892	22.3758	2.24187e-06	1.92165e-05	non-DE
ENSMUSG00000039179.7	1807	Tekt5	0.868902	1.30699	22.3693	2.24943e-06	1.9271e-05	non-DE
ENSMUSG00000029248.8	2243	1700023E05Rik	1.14278	-0.103195	22.3596	2.2608e-06	1.93581e-05	up
ENSMUSG00000071269.2	673	Rpl9-ps4	0.446017	3.583	22.354	2.26739e-06	1.94041e-05	non-DE
ENSMUSG00000038331.8	6449	Satb2	0.656719	3.81359	22.3491	2.2732e-06	1.94433e-05	non-DE
ENSMUSG00000035597.11	4401	Prpf39	-0.525578	6.82608	22.3474	2.27523e-06	1.94503e-05	non-DE
ENSMUSG00000033186.8	2256	Mzt1	0.284874	6.19707	22.324	2.30312e-06	1.96782e-05	non-DE
ENSMUSG00000040552.8	4305	C3ar1	-1.49999	0.630471	22.3025	2.32909e-06	1.98894e-05	down
ENSMUSG00000030402.4	1631	Ppm1n	-0.551229	4.78452	22.2965	2.33632e-06	1.99405e-05	non-DE
ENSMUSG00000030751.10	2103	Psma1	0.370768	6.80477	22.2951	2.33802e-06	1.99444e-05	non-DE
ENSMUSG00000049299.8	1112	Trappc1	0.409947	5.79743	22.2935	2.33999e-06	1.99505e-05	non-DE
ENSMUSG00000047205.6	4632	Dusp18	0.567626	3.57679	22.2884	2.34615e-06	1.99909e-05	non-DE
ENSMUSG00000078350.4	5070	1190007F08Rik	0.442457	4.16894	22.2875	2.34724e-06	1.99909e-05	non-DE
ENSMUSG00000018428.8	4390	Akap1	-0.351686	6.71536	22.2847	2.35067e-06	2.00095e-05	non-DE
ENSMUSG00000021807.5	1510	2700060E02Rik	0.394811	5.32548	22.2648	2.37517e-06	2.02073e-05	non-DE
ENSMUSG00000029153.8	2509	Ociad2	0.454588	3.79491	22.2427	2.40266e-06	2.04296e-05	non-DE
ENSMUSG00000000811.7	2836	Txnrd3	0.439981	4.04026	22.2418	2.40386e-06	2.04296e-05	non-DE
ENSMUSG00000025290.9	901	Rps24	0.44109	5.83775	22.2323	2.4157e-06	2.05063e-05	non-DE
ENSMUSG00000027677.10	9776	Ttc14	-0.579916	7.73128	22.2319	2.41623e-06	2.05063e-05	non-DE
ENSMUSG00000085030.1	1691	2810455O05Rik	-0.548499	1.70268	22.2315	2.41674e-06	2.05063e-05	non-DE
ENSMUSG00000028582.7	4742	Cc2d1b	-0.465791	5.33311	22.2183	2.4334e-06	2.06368e-05	non-DE
ENSMUSG00000053119.5	3250	Chmp3	0.316093	6.20747	22.2171	2.43498e-06	2.06392e-05	non-DE
ENSMUSG00000028140.7	2703	Mrpl9	0.321489	5.67622	22.2058	2.4493e-06	2.07495e-05	non-DE
ENSMUSG00000078653.3	4421	Cntd1	-0.725033	1.11387	22.2011	2.45536e-06	2.07898e-05	non-DE
ENSMUSG00000092085.1	500	Gm17224	-1.27318	-0.428094	22.1941	2.46432e-06	2.08546e-05	down
ENSMUSG00000081164.1	769	Gm8722	0.521266	3.06408	22.1705	2.49481e-06	2.10906e-05	non-DE
ENSMUSG00000057497.7	1605	Fam136a	0.404871	5.06728	22.1704	2.49484e-06	2.10906e-05	non-DE
ENSMUSG00000025144.10	1077	Stra13	0.395617	4.42178	22.1491	2.52276e-06	2.13153e-05	non-DE
ENSMUSG00000090035.1	5089	Galnt4	-0.57593	5.66513	22.1242	2.55567e-06	2.15819e-05	non-DE
ENSMUSG00000021390.5	2540	Ogn	1.34222	1.46263	22.1116	2.57255e-06	2.1706e-05	up
ENSMUSG00000078348.3	733	Sf3b5	0.379234	4.59142	22.1112	2.57308e-06	2.1706e-05	non-DE
ENSMUSG00000024414.7	985	Mrpl27	0.385925	4.30815	22.1033	2.58359e-06	2.17832e-05	non-DE
ENSMUSG00000027466.9	4601	Rbck1	-0.253048	6.39084	22.0949	2.59492e-06	2.18672e-05	non-DE
ENSMUSG00000079669.2	1655	Gm17396	0.815271	1.01229	22.0881	2.60418e-06	2.19314e-05	non-DE
ENSMUSG00000028399.10	22772	Ptprd	-0.456888	8.471	22.0873	2.60528e-06	2.19314e-05	non-DE
ENSMUSG00000057337.6	6497	Chst3	-0.762107	3.54097	22.0755	2.62132e-06	2.20547e-05	non-DE
ENSMUSG00000049409.7	4055	Prokr1	0.907867	0.895387	22.0638	2.63733e-06	2.21778e-05	non-DE
ENSMUSG00000091673.1	1048	Gm17525	1.12395	-0.0757571	22.0582	2.64501e-06	2.22306e-05	up
ENSMUSG00000071528.3	341	Usmg5	0.490469	4.61601	22.0536	2.65147e-06	2.22732e-05	non-DE
ENSMUSG00000029814.8	4344	Igf2bp3	0.67188	3.37449	22.0509	2.65517e-06	2.22926e-05	non-DE
ENSMUSG00000052613.8	21940	Pcdh15	-0.560425	8.06534	22.0496	2.65701e-06	2.22963e-05	non-DE
ENSMUSG00000084838.1	288	Gm10241	0.454145	3.54059	22.0478	2.65946e-06	2.2298e-05	non-DE
ENSMUSG00000022677.8	1465	0610037P05Rik	0.367621	5.48262	22.0474	2.66001e-06	2.2298e-05	non-DE
ENSMUSG00000030423.6	1214	Pop4	0.348401	5.64182	22.0336	2.67922e-06	2.24473e-05	non-DE
ENSMUSG00000033502.8	11335	Cdc14a	-0.454628	4.66289	22.0321	2.68129e-06	2.24528e-05	non-DE
ENSMUSG00000006740.7	7395	Kif5b	0.261142	8.12015	22.0181	2.70098e-06	2.26045e-05	non-DE
ENSMUSG00000021124.6	1612	Vti1b	0.363705	5.80225	22.017	2.70245e-06	2.26045e-05	non-DE
ENSMUSG00000061666.6	2336	Gdpd1	0.295066	6.33263	22.0162	2.70365e-06	2.26045e-05	non-DE
ENSMUSG00000039611.2	3325	2810432L12Rik	0.351484	5.49145	22.0107	2.71138e-06	2.26573e-05	non-DE
ENSMUSG00000072295.4	2204	Als2cr11	-1.09579	-0.963371	22.002	2.72372e-06	2.27485e-05	down
ENSMUSG00000029462.12	3089	Vps29	0.305837	6.78298	21.9811	2.75355e-06	2.29856e-05	non-DE
ENSMUSG00000026437.5	3043	Cdk18	-1.12964	0.892169	21.9755	2.76153e-06	2.30402e-05	down
ENSMUSG00000026933.9	8368	Camsap1	-0.313801	8.09832	21.9648	2.77698e-06	2.3157e-05	non-DE
ENSMUSG00000042064.6	7093	Myo3b	0.7919	0.919338	21.9519	2.79565e-06	2.33005e-05	non-DE
ENSMUSG00000033966.7	2931	Cdkl4	0.552844	1.87412	21.9453	2.80537e-06	2.33693e-05	non-DE
ENSMUSG00000078859.3	2309	Gm17491	-0.882914	3.75469	21.9403	2.81261e-06	2.34174e-05	non-DE
ENSMUSG00000066245.4	1131	Gm10156	0.607182	2.86478	21.9367	2.81786e-06	2.34489e-05	non-DE
ENSMUSG00000047557.2	1508	Lxn	0.533172	2.76057	21.9311	2.8261e-06	2.35052e-05	non-DE
ENSMUSG00000039059.4	3146	Hrh3	-0.852007	2.46013	21.9147	2.85049e-06	2.36958e-05	non-DE
ENSMUSG00000002633.3	2692	Shh	0.548882	2.84528	21.9127	2.85343e-06	2.37078e-05	non-DE
ENSMUSG00000079165.2	1064	Sap25	-0.892177	4.28738	21.9017	2.86983e-06	2.38272e-05	non-DE
ENSMUSG00000036528.8	4729	Ppfibp2	0.638336	2.36075	21.901	2.87078e-06	2.38272e-05	non-DE
ENSMUSG00000070394.4	1105	1810027O10Rik	0.413694	4.73611	21.8949	2.88004e-06	2.38916e-05	non-DE
ENSMUSG00000067023.2	3154	Gm626	-0.701552	6.60838	21.8876	2.89092e-06	2.39617e-05	non-DE
ENSMUSG00000000326.6	2532	Comt	0.292073	5.99208	21.8873	2.89149e-06	2.39617e-05	non-DE
ENSMUSG00000028523.7	2542	Tctex1d1	1.26441	-0.589629	21.8818	2.89975e-06	2.40177e-05	up
ENSMUSG00000030530.9	9178	Furin	-0.319054	6.39165	21.8725	2.91375e-06	2.41211e-05	non-DE
ENSMUSG00000022765.8	3429	Snap29	0.314339	5.23128	21.8375	2.96743e-06	2.45528e-05	non-DE
ENSMUSG00000026126.8	1580	Ptpn18	-1.02548	-0.335333	21.8246	2.98749e-06	2.4706e-05	down
ENSMUSG00000020978.4	5438	Klhdc2	0.26672	7.60685	21.8154	3.00188e-06	2.48121e-05	non-DE
ENSMUSG00000019254.9	4992	Ppp1r12c	-0.366751	6.13425	21.7954	3.03333e-06	2.50591e-05	non-DE
ENSMUSG00000086605.1	1894	Gm14290	-0.66209	7.10528	21.7919	3.03882e-06	2.50914e-05	non-DE
ENSMUSG00000028837.2	1204	Psmb2	0.345544	6.4535	21.7889	3.04351e-06	2.51172e-05	non-DE
ENSMUSG00000025487.8	3395	Psmd13	0.302358	6.45642	21.7772	3.06223e-06	2.52587e-05	non-DE
ENSMUSG00000074088.4	2790	Snrnp40	0.326682	5.82971	21.7735	3.06814e-06	2.52936e-05	non-DE
ENSMUSG00000022808.4	2442	Snx4	0.301666	5.91733	21.7725	3.06963e-06	2.52936e-05	non-DE
ENSMUSG00000038241.9	10373	Cep250	-0.394912	7.22155	21.7689	3.07539e-06	2.5328e-05	non-DE
ENSMUSG00000083914.2	511	Rps18-ps1	0.519009	3.52254	21.7671	3.0784e-06	2.53397e-05	non-DE
ENSMUSG00000060890.4	2368	Arr3	-0.749007	5.55693	21.753	3.101e-06	2.55041e-05	non-DE
ENSMUSG00000052516.11	16516	Robo2	0.33071	7.99549	21.7527	3.10157e-06	2.55041e-05	non-DE
ENSMUSG00000022300.8	1542	Dcaf13	0.394567	5.43444	21.7415	3.11972e-06	2.56401e-05	non-DE
ENSMUSG00000028847.8	1737	Trappc3	0.310629	6.15541	21.7342	3.13151e-06	2.57238e-05	non-DE
ENSMUSG00000040543.9	10426	Pitpnm3	-0.502546	9.1304	21.7304	3.13771e-06	2.57615e-05	non-DE
ENSMUSG00000022528.7	2037	Hes1	-0.708761	4.12527	21.7141	3.16457e-06	2.59687e-05	non-DE
ENSMUSG00000021615.7	4213	Xrcc4	0.470273	4.51292	21.7124	3.16745e-06	2.5979e-05	non-DE
ENSMUSG00000030201.8	9822	Lrp6	-0.315725	6.53135	21.6978	3.1915e-06	2.61628e-05	non-DE
ENSMUSG00000022234.8	2809	Cct5	0.321815	8.10424	21.6921	3.20115e-06	2.62284e-05	non-DE
ENSMUSG00000032368.8	5693	Zic1	0.653088	4.7468	21.6865	3.21035e-06	2.62903e-05	non-DE
ENSMUSG00000003346.7	1476	Fam108a	0.329526	7.27535	21.672	3.23474e-06	2.64765e-05	non-DE
ENSMUSG00000091639.1	297	Gm3756	0.683763	0.654928	21.6687	3.24032e-06	2.65085e-05	non-DE
ENSMUSG00000041341.8	10317	Atg2b	-0.337194	7.14384	21.6657	3.24535e-06	2.65361e-05	non-DE
ENSMUSG00000020708.5	1394	Psmc5	0.266024	6.86976	21.661	3.25335e-06	2.65879e-05	non-DE
ENSMUSG00000020808.3	2529	Fam64a	1.33177	3.00777	21.66	3.25509e-06	2.65885e-05	up
ENSMUSG00000025104.7	9575	Hdgfrp3	0.281959	7.88285	21.6579	3.25869e-06	2.66043e-05	non-DE
ENSMUSG00000030761.9	8524	Myo7a	-0.427004	6.54645	21.6559	3.26201e-06	2.66178e-05	non-DE
ENSMUSG00000028691.6	3043	Prdx1	0.449192	6.93883	21.6547	3.2641e-06	2.66213e-05	non-DE
ENSMUSG00000014791.8	3109	Elmo3	-0.481827	2.3076	21.6374	3.2937e-06	2.68489e-05	non-DE
ENSMUSG00000085787.2	339	Gm13092	0.502398	3.60565	21.6351	3.29755e-06	2.68666e-05	non-DE
ENSMUSG00000007739.4	4201	Cct4	0.293401	7.75206	21.6323	3.30246e-06	2.68929e-05	non-DE
ENSMUSG00000030738.8	2883	Eif3c	0.323829	8.4532	21.6294	3.3074e-06	2.69194e-05	non-DE
ENSMUSG00000031295.7	6068	Phka2	-0.396307	5.28266	21.6027	3.35381e-06	2.72791e-05	non-DE
ENSMUSG00000031807.4	3770	Pgls	0.331313	5.61755	21.602	3.35501e-06	2.72791e-05	non-DE
ENSMUSG00000034413.7	6184	Neurl1b	0.73068	3.30324	21.5819	3.39036e-06	2.75525e-05	non-DE
ENSMUSG00000003452.9	13747	Bicd1	0.322893	6.22953	21.577	3.39895e-06	2.76083e-05	non-DE
ENSMUSG00000037486.10	14571	Asxl2	-0.331541	6.54262	21.5731	3.40598e-06	2.76513e-05	non-DE
ENSMUSG00000078453.2	807	3110003A17Rik	0.707856	3.16677	21.5701	3.4112e-06	2.76796e-05	non-DE
ENSMUSG00000055296.7	17165	D730040F13Rik	-0.296397	6.70915	21.5654	3.41958e-06	2.77335e-05	non-DE
ENSMUSG00000033964.7	8360	Zbtb41	0.280205	6.25635	21.5623	3.42523e-06	2.77652e-05	non-DE
ENSMUSG00000028214.7	2104	Gem	-0.465279	4.14097	21.5605	3.42834e-06	2.77712e-05	non-DE
ENSMUSG00000021103.6	2505	Mnat1	0.390834	4.81981	21.5599	3.42945e-06	2.77712e-05	non-DE
ENSMUSG00000025980.8	2642	Hspd1	0.312769	6.66297	21.5432	3.4595e-06	2.79892e-05	non-DE
ENSMUSG00000020647.8	7328	Ncoa1	-0.388473	7.71799	21.543	3.45987e-06	2.79892e-05	non-DE
ENSMUSG00000051579.4	2563	Tceal8	0.409626	5.65946	21.5408	3.46387e-06	2.80074e-05	non-DE
ENSMUSG00000024002.10	8402	Brd4	-0.415455	6.85716	21.5375	3.46969e-06	2.80402e-05	non-DE
ENSMUSG00000003348.9	2644	Mob3a	0.364886	4.41006	21.5288	3.48549e-06	2.81537e-05	non-DE
ENSMUSG00000039661.8	2305	Dusp26	0.340001	7.47811	21.5215	3.49888e-06	2.82476e-05	non-DE
ENSMUSG00000071647.4	3161	Eml3	-0.386463	7.29818	21.5179	3.50541e-06	2.8286e-05	non-DE
ENSMUSG00000081239.1	441	Gm11836	0.591944	2.42899	21.5128	3.51475e-06	2.8347e-05	non-DE
ENSMUSG00000022404.7	1667	Slc25a17	0.329249	6.15043	21.495	3.54751e-06	2.85968e-05	non-DE
ENSMUSG00000049764.6	5139	Zfp280b	-0.325593	4.38312	21.4859	3.56432e-06	2.87178e-05	non-DE
ENSMUSG00000045055.4	510	Rpsa-ps2	0.729557	1.43737	21.4841	3.56778e-06	2.87211e-05	non-DE
ENSMUSG00000039543.8	4325	Ttc18	-0.734025	2.26589	21.4838	3.56833e-06	2.87211e-05	non-DE
ENSMUSG00000037705.7	7411	Tecta	1.30531	1.22113	21.4685	3.59696e-06	2.8937e-05	up
ENSMUSG00000021012.9	4184	Zc3h14	0.300791	7.59723	21.4597	3.61352e-06	2.90556e-05	non-DE
ENSMUSG00000049076.8	6514	Acap2	-0.318601	6.07957	21.4573	3.61791e-06	2.90762e-05	non-DE
ENSMUSG00000079057.2	2951	Cyp4v3	-0.624823	1.94779	21.4558	3.62076e-06	2.90844e-05	non-DE
ENSMUSG00000079499.3	5511	6530402F18Rik	-0.571461	5.29208	21.4536	3.62494e-06	2.90965e-05	non-DE
ENSMUSG00000027661.4	3570	Slc2a10	1.35999	-0.658307	21.4531	3.6259e-06	2.90965e-05	up
ENSMUSG00000029578.9	8041	Wipi2	-0.258086	6.64651	21.4471	3.63724e-06	2.91728e-05	non-DE
ENSMUSG00000030474.8	1849	Siglece	-1.62527	-1.24073	21.4362	3.65797e-06	2.93243e-05	down
ENSMUSG00000017404.6	1022	Rpl19	0.436429	3.77941	21.435	3.66021e-06	2.93276e-05	non-DE
ENSMUSG00000058267.7	3258	Mrps14	0.410363	5.14034	21.4258	3.67792e-06	2.94547e-05	non-DE
ENSMUSG00000029658.10	3481	Wdr95	-1.04629	-0.0609117	21.4222	3.68474e-06	2.94945e-05	down
ENSMUSG00000056494.7	4708	Cngb3	0.417481	5.82578	21.4054	3.71732e-06	2.97404e-05	non-DE
ENSMUSG00000030960.10	1764	Mettl10	0.371552	5.27239	21.3981	3.73142e-06	2.98383e-05	non-DE
ENSMUSG00000080002.2	459	Gm5566	0.844847	1.07176	21.394	3.73932e-06	2.98865e-05	non-DE
ENSMUSG00000002015.5	1219	Bcap31	0.346725	6.09254	21.3891	3.74902e-06	2.9949e-05	non-DE
[truncated: 13,970 more rows]
