# Supplementary material for: Microglial depletion decreases Müller cell maturation and inner retinal vascular density
Source: Cell Commun Signal. 2025 Feb 17;23:90. doi: 10.1186/s12964-025-02083-5 (PMC11831819; doi:10.1186/s12964-025-02083-5)
Supplement: Supplementary file 2 — Supplementary Material 2 [file 12964_2025_2083_MOESM2_ESM.xlsx]

## Sheet: Sheet0
© 2000-2024 QIAGEN. All rights reserved.
Ingenuity Canonical Pathways	-log(p-value)	Ratio	z-score	Molecules
Phagosome Formation	9.94	0.0464	-4.382	ADGRE1,ADGRF4,ADRA2B,APBB1IP,C3AR1,CCR5,CD36,CLEC7A,CX3CR1,DRD4,F2RL1,FCER1G,FCGR1A,FCGR2A,GPLD1,GPR179,GPR34,GPR84,IGHM,ITGAM,ITGB2,NTSR1,OPN1LW,P2RY12,P2RY13,PLD4,PNPLA3,RAC2,SCARA3,VAV1
Complement System	5.7	0.182	#NUM!	C1QA,C1QB,C1QC,C3AR1,ITGAM,ITGB2
Toll-like Receptor Cascades	4.71	0.172	-1.342	CD180,CD36,ITGAM,ITGB2,LY86
Passive transport by Aquaporins	3.5	0.25	#NUM!	AQP1,AQP4,AQP6
Cell surface interactions at the vascular wall	3.35	0.0598	-1.89	ANGPT4,CD84,FCER1G,IGHM,ITGAM,ITGB2,SELPLG
G-Protein Coupled Receptor Signaling	2.64	0.0253	-3.153	ADGRE1,ADGRF4,ADRA2B,C3AR1,CCR5,CX3CR1,DRD4,F2RL1,GNAT1,GPR179,GPR34,GPR84,NTSR1,OPN1LW,P2RY12,P2RY13,RAC2
Phospholipases	2.2	0.0635	-2	GPLD1,PLCD3,PLD4,PNPLA3
Potassium Channels	2.18	0.0495	-1.342	KCNG4,KCNH4,KCNH6,KCNJ10,KCNJ14
Glutamine Biosynthesis I	1.93	1	#NUM!	GLUL
Neurovascular Coupling Signaling Pathway	1.85	0.0321	-1.134	GABRA5,GABRR2,GJA1,KCNJ10,KCNJ14,PNPLA3,PTGS1
Integrin cell surface interactions	1.79	0.0482	-1	COL7A1,ITGAM,ITGB2,SPP1
Phototransduction Pathway	1.69	0.06	#NUM!	GNAT1,GUCA1B,OPN1LW
Visual phototransduction	1.58	0.0545	#NUM!	GNAT1,GUCA1B,OPN1LW
RHO GTPases Activate NADPH Oxidases	1.57	0.0909	#NUM!	NCF1,RAC2
GABA receptor activation	1.5	0.0508	#NUM!	GABRA5,GABRR2,KCNJ10
Signaling by Rho Family GTPases	1.48	0.0269	#NUM!	CDH19,GFAP,GNAT1,ITGAM,ITGB2,NCF1,RAC2
Semaphorin interactions	1.41	0.0469	#NUM!	PTPRC,TREM2,TYROBP
Neurotransmitter uptake and metabolism In glial cells	1.34	0.25	#NUM!	GLUL
ROBO SLIT Signaling Pathway	1.29	0.0333	2	NPHS1,PAX2,PAX7,PAX8
DAP12 interactions	1.25	0.0606	#NUM!	TREM2,TYROBP
Actin Cytoskeleton Signaling	1.23	0.0254	#NUM!	FGF19,ITGAM,ITGB2,NCKAP1L,RAC2,VAV1
RHO GTPases Activate Formins	1.2	0.0312	2	CENPF,KIF2C,NDC80,TUBB2B
VDR/RXR Activation	1.2	0.0385	#NUM!	CEBPA,HR,SPP1
Glycosaminoglycan metabolism	1.19	0.038	#NUM!	HMMR,LYVE1,OGN
Glycine Cleavage Complex	1.17	0.167	#NUM!	OCA2
Transcriptional regulation of white adipocyte differentiation	1.15	0.0366	#NUM!	ANGPTL4,CD36,CEBPA
Transport of bile salts and organic acids, metal ions and amine compounds	1.15	0.0366	#NUM!	SLC13A4,SLC13A5,SLC18A2
Dendritic Cell Maturation	1.14	0.0214	-2.449	FCER1G,FCGR1A,FCGR2A,IGHM,IRF8,PLCD3,TREM2,TYROBP
Mitotic Prometaphase	1.14	0.0262	2.236	CCNB1,CENPF,KIF2C,NDC80,TUBB2B
RAC Signaling	1.13	0.0294	#NUM!	ITGAM,ITGB2,NCF1,RAC2
Glutaminergic Receptor Signaling Pathway (Enhanced)	1.12	0.0223	-1.89	GABRA5,GABRR2,GLUL,GPLD1,PLCD3,PLD4,PNPLA3
PIP3 activates AKT signaling	1.11	0.029	0	FGF19,PDGFRA,RAC2,VAV1
Erythrocytes take up oxygen and release carbon dioxide	1.1	0.143	#NUM!	AQP1
Actin Nucleation by ARP-WASP Complex	1.08	0.0341	#NUM!	ITGAM,ITGB2,RAC2
Regulation of Cellular Mechanics by Calpain Protease	1.08	0.0341	#NUM!	CAPN11,ITGAM,ITGB2
Vasopressin regulates renal water homeostasis via Aquaporins	1.07	0.0476	#NUM!	AQP1,AQP4
April Mediated Signaling	1.07	0.0476	#NUM!	TNFSF13,TRAF5
Signaling by NOTCH3	0.983	0.0426	#NUM!	DLGAP5,FABP7
RHOGDI Signaling	0.976	0.0234	#NUM!	CDH19,GNAT1,ITGAM,ITGB2,RAC2
Phagosome Maturation	0.975	0.026	#NUM!	CTSS,NCF1,RAC2,TUBB2B
Neurotransmitter clearance	0.956	0.1	#NUM!	SLC6A4
Prostanoid Biosynthesis	0.956	0.1	#NUM!	PTGS1
Transcriptional regulation of granulopoiesis	0.953	0.0408	#NUM!	CEBPA,CSF3R
Transport of inorganic cations/anions and amino acids/oligopeptides	0.925	0.0291	#NUM!	SLC15A3,SLC24A4,SLC7A2
Erythrocytes take up carbon dioxide and release oxygen	0.917	0.0909	#NUM!	AQP1
Mitotic Metaphase and Anaphase	0.915	0.0223	2.236	CCNB1,CENPF,KIF2C,NDC80,TUBB2B
NOD1/2 Signaling Pathway	0.909	0.0245	-2	IRF7,SLC15A3,TNFSF12-TNFSF13,TNFSF13
Signaling by VEGF	0.906	0.0286	#NUM!	NCF1,NCKAP1L,VAV1
Macrophage Alternative Activation Signaling Pathway	0.889	0.0241	-1	CD36,CSF1R,FCER1G,IGHM
Regulation of Actin-based Motility by Rho	0.88	0.0278	#NUM!	ITGAM,ITGB2,RAC2
Kinetochore Metaphase Signaling Pathway	0.871	0.0275	#NUM!	CCNB1,KIF2C,NDC80
Kinesins	0.871	0.0364	#NUM!	KIF2C,TUBB2B
TCR signaling	0.863	0.0273	#NUM!	CD4,FYB1,PTPRC
MHC class II antigen presentation	0.854	0.027	#NUM!	CTSS,KIF2C,TUBB2B
Platelet Aggregation (Plug Formation)	0.85	0.0769	#NUM!	ADRA2B
Glutamate and glutamine metabolism	0.85	0.0769	#NUM!	GLUL
Fc Epsilon RI Signaling	0.838	0.0265	#NUM!	FCER1G,RAC2,VAV1
Keratinization	0.838	0.0265	#NUM!	KRT12,KRT73,KRT8
Sertoli Cell-Sertoli Cell Junction Signaling	0.836	0.021	2.236	CDH19,CLDN19,CLDN2,GJA1,TUBB2B
Signaling by PDGF	0.834	0.0345	#NUM!	PDGFRA,SPP1
Assembly of collagen fibrils and other multimeric structures	0.834	0.0345	#NUM!	COL7A1,CTSS
Sphingosine-1-phosphate Signaling	0.83	0.0263	#NUM!	PDGFRA,PLCD3,RAC2
PAK Signaling	0.83	0.0263	#NUM!	ITGAM,ITGB2,PDGFRA
Phenylalanine Degradation IV (Mammalian, via Side Chain)	0.82	0.0714	#NUM!	SLC27A2
Regulation of Insulin-like Growth Factor (IGF) transport and uptake by IGFBPs	0.806	0.0256	#NUM!	IGF2,LGALS1,SPP1
Gap Junction Signaling	0.806	0.0193	1.633	GJA1,P2RY12,P2RY13,PDGFRA,PLCD3,TUBB2B
Dopamine-DARPP32 Feedback in cAMP Signaling	0.793	0.0221	#NUM!	DRD4,KCNJ10,KCNJ14,PLCD3
YAP1- and WWTR1 (TAZ)-stimulated gene expression	0.793	0.0667	#NUM!	CCN2
Synthesis of Prostaglandins (PG) and Thromboxanes (TX)	0.793	0.0667	#NUM!	PTGS1
Platelet Adhesion to exposed collagen	0.793	0.0667	#NUM!	FCER1G
Fatty Acid Activation	0.793	0.0667	#NUM!	SLC27A2
Costimulation by the CD28 family	0.788	0.0323	#NUM!	CD4,VAV1
Degradation of the extracellular matrix	0.777	0.0317	#NUM!	CTSS,SPP1
Signaling by Type 1 Insulin-like Growth Factor 1 Receptor (IGF1R)	0.767	0.0625	#NUM!	IGF2
Mitotic G2-G2/M phases	0.758	0.0214	2	CCNB1,CENPF,HMMR,TUBB2B
CTLA4 Signaling in Cytotoxic T Lymphocytes	0.754	0.0178	0	FCER1G,FYB1,GPLD1,ITGB2,PLD4,RAC2,VAV1
Response to elevated platelet cytosolic Ca2+	0.747	0.024	#NUM!	CD36,FERMT3,IGF2
14-3-3-mediated Signaling	0.747	0.024	#NUM!	GFAP,PLCD3,TUBB2B
CD40 Signaling	0.746	0.0303	#NUM!	PTGS1,TRAF5
Signaling by Activin	0.743	0.0588	#NUM!	FST
FOXO-mediated transcription of cell cycle genes	0.743	0.0588	#NUM!	MSTN
Agrin Interactions at Neuromuscular Junction	0.736	0.0299	#NUM!	RAC2,RAPSN
Adrenergic Receptor Signaling Pathway (Enhanced)	0.73	0.0208	1	ADRA2B,PLCD3,SLC18A2,TNFSF13
GABA Receptor Signaling	0.726	0.0234	#NUM!	GABRA5,GABRR2,GNAT1
Growth Hormone Signaling	0.726	0.0294	#NUM!	CEBPA,IGF2
γ-linolenate Biosynthesis II (Animals)	0.721	0.0556	#NUM!	SLC27A2
Glioma Invasiveness Signaling	0.707	0.0286	#NUM!	HMMR,RAC2
Regulation of TLR by endogenous ligand	0.7	0.0526	#NUM!	CD36
Digestion	0.7	0.0526	#NUM!	AMY2A
Mitochondrial L-carnitine Shuttle Pathway	0.7	0.0526	#NUM!	SLC27A2
Crosstalk between Dendritic Cells and Natural Killer Cells	0.698	0.0282	#NUM!	TREM2,TYROBP
GABAergic Receptor Signaling Pathway (Enhanced)	0.694	0.0226	#NUM!	GABRA5,GABRR2,GLUL
GPCR-Mediated Integration of Enteroendocrine Signaling Exemplified by an L Cell	0.689	0.0278	#NUM!	PLCD3,PYY
Ephrin Receptor Signaling	0.688	0.02	#NUM!	GNAT1,ITGAM,ITGB2,RAC2
Caveolar-mediated Endocytosis Signaling	0.68	0.0274	#NUM!	ITGAM,ITGB2
Chaperone Mediated Autophagy	0.68	0.05	#NUM!	GFAP
Integrin Signaling	0.668	0.0196	-2	CAPN11,ITGAM,ITGB2,RAC2
Macropinocytosis Signaling	0.663	0.0267	#NUM!	CSF1R,ITGB2
Formation of paraxial mesoderm	0.661	0.0476	#NUM!	TBX6
Pregnenolone Biosynthesis	0.661	0.0476	#NUM!	Cyp2d22
Axonal Guidance Signaling	0.661	0.0162	#NUM!	ADAM7,ADAMTS19,GNAT1,ITGAM,ITGB2,PLCD3,RAC2,TUBB2B
Dopamine Receptor Signaling	0.646	0.026	#NUM!	DRD4,SLC18A2
Peroxisomal lipid metabolism	0.643	0.0455	#NUM!	SLC27A2
Histidine Degradation VI	0.643	0.0455	#NUM!	Cyp2d22
DNA methylation	0.61	0.0417	#NUM!	UHRF1
Fatty acyl-CoA biosynthesis	0.61	0.0417	#NUM!	SLC27A2
Regulation of RUNX1 Expression and Activity	0.61	0.0417	#NUM!	H19
RHO GTPases activate IQGAPs	0.595	0.04	#NUM!	TUBB2B
Signaling by Erythropoietin	0.595	0.04	#NUM!	VAV1
TNFs bind their physiological receptors	0.58	0.0385	#NUM!	TNFSF13
D-myo-inositol (1,4,5)-Trisphosphate Biosynthesis	0.58	0.0385	#NUM!	PLCD3
Apelin Adipocyte Signaling Pathway	0.577	0.0233	#NUM!	NCF1,RAC2
cAMP-mediated signaling	0.568	0.0177	-1	ADRA2B,DRD4,P2RY12,P2RY13
Integrin signaling	0.566	0.037	#NUM!	APBB1IP
Osteoarthritis Pathway	0.564	0.0176	#NUM!	H19,ITGAM,ITGB2,SPP1
Cell junction organization	0.563	0.0227	#NUM!	CLDN19,CLDN2
Signaling by CSF3 (G-CSF)	0.553	0.0357	#NUM!	CSF3R
CDP-diacylglycerol Biosynthesis I	0.553	0.0357	#NUM!	PNPLA3
Sertoli Cell-Germ Cell Junction Signaling Pathway (Enhanced)	0.552	0.0174	-2	CLDN19,CLDN2,GJA1,RAC2
MyD88 dependent cascade initiated on endosome	0.54	0.0345	#NUM!	IRF7
Transcriptional regulation by RUNX3	0.536	0.0217	#NUM!	CCN2,SPP1
TEC Kinase Signaling	0.536	0.0156	#NUM!	FCER1G,GNAT1,ITGAM,ITGB2,RAC2,VAV1
Transcriptional Regulatory Network in Embryonic Stem Cells	0.534	0.0185	#NUM!	ESRRB,IGF2,OTX1
Toll Like Receptor 3 (TLR3) Cascade	0.528	0.0333	#NUM!	IRF7
Triglyceride metabolism	0.528	0.0333	#NUM!	FABP7
Signaling by CSF1 (M-CSF) in myeloid cells	0.528	0.0333	#NUM!	CSF1R
Phosphatidylglycerol Biosynthesis II (Non-plastidic)	0.528	0.0333	#NUM!	PNPLA3
CXCR4 Signaling	0.525	0.0183	#NUM!	CD4,GNAT1,RAC2
DNA Methylation and Transcriptional Repression Signaling	0.524	0.0213	#NUM!	CDK18,UHRF1
Bile acid and bile salt metabolism	0.516	0.0323	#NUM!	SLC27A2
Erythropoietin Signaling Pathway	0.515	0.0181	#NUM!	HBA1/HBA2,RAC2,TNFSF13
Glycerophospholipid biosynthesis	0.511	0.0208	#NUM!	PLD4,PNPLA3
p75 NTR receptor-mediated signalling	0.511	0.0208	#NUM!	FGD2,VAV1
Sumoylation Pathway	0.505	0.0206	#NUM!	CEBPA,RAC2
Docosahexaenoic Acid (DHA) Signaling	0.503	0.0165	-1	FABP7,PLCD3,PNPLA3,SYT15
Signal amplification	0.494	0.0303	#NUM!	P2RY12
Cargo concentration in the ER	0.494	0.0303	#NUM!	COL7A1
Protein Sorting Signaling Pathway	0.493	0.0175	#NUM!	COL7A1,GPLD1,PLD4
O-linked glycosylation	0.488	0.02	#NUM!	ADAMTS19,B3GNT5
Acute Phase Response Signaling	0.485	0.0173	#NUM!	C1QA,C1QB,C1QC
RHO GTPases Activate WASPs and WAVEs	0.483	0.0294	#NUM!	NCKAP1L
Fatty Acid β-oxidation I	0.483	0.0294	#NUM!	SLC27A2
Ion channel transport	0.481	0.0172	#NUM!	ASIC3,BEST1,BEST3
Tight Junction Signaling	0.481	0.0172	#NUM!	CEBPA,CLDN19,CLDN2
WNK Renal Signaling Pathway	0.477	0.0196	#NUM!	ASIC3,KCNJ10
Post-translational protein phosphorylation	0.477	0.0196	#NUM!	LGALS1,SPP1
MyD88-independent TLR4 cascade	0.473	0.0286	#NUM!	IRF7
Binding and Uptake of Ligands by Scavenger Receptors	0.473	0.0286	#NUM!	CD36
FLT3 Signaling	0.473	0.0286	#NUM!	SLA
Production of Nitric Oxide and Reactive Oxygen Species in Macrophages	0.464	0.0169	#NUM!	IRF8,NCF1,RAC2
Gamma carboxylation, hypusine formation and arylsulfatase activation	0.463	0.0278	#NUM!	ARSI
Detoxification of Reactive Oxygen Species	0.463	0.0278	#NUM!	NCF1
Aggrephagy	0.463	0.0278	#NUM!	TUBB2B
Paxillin Signaling	0.46	0.019	#NUM!	ITGAM,ITGB2
Regulation of TP53 Expression and Degradation	0.453	0.027	#NUM!	USP2
Transcriptional Regulation by VENTX	0.444	0.0263	#NUM!	CSF1R
Signaling by the B Cell Receptor (BCR)	0.44	0.0183	#NUM!	IGHM,VAV1
Cell Cycle Checkpoints	0.438	0.0153	2	CCNB1,CENPF,KIF2C,NDC80
Neurotransmitter release cycle	0.435	0.0256	#NUM!	SLC18A2
MyD88:MAL(TIRAP) cascade initiated on plasma membrane	0.435	0.0256	#NUM!	CD36
Assembly and cell surface presentation of NMDA receptors	0.435	0.0256	#NUM!	TUBB2B
Signaling by FGFR4	0.427	0.025	#NUM!	FGF19
Carboxyterminal post-translational modifications of tubulin	0.427	0.025	#NUM!	TUBB2B
Amyotrophic Lateral Sclerosis Signaling	0.42	0.0177	#NUM!	CAPN11,GLUL
Synaptic Long Term Depression	0.415	0.0157	#NUM!	GNAT1,PLCD3,PNPLA3
Intra-Golgi and retrograde Golgi-to-ER traffic	0.411	0.0156	#NUM!	CYTH4,KIF2C,TUBB2B
Regulation of mRNA stability by proteins that bind AU-rich elements	0.41	0.0238	#NUM!	TNFSF13
Collagen chain trimerization	0.41	0.0238	#NUM!	COL7A1
Neuregulin Signaling	0.406	0.0172	#NUM!	ITGAM,ITGB2
GPCR-Mediated Nutrient Sensing in Enteroendocrine Cells	0.406	0.0172	#NUM!	PLCD3,PYY
Signaling by SCF-KIT	0.402	0.0233	#NUM!	VAV1
Elastic fibre formation	0.402	0.0233	#NUM!	MFAP4
Regulation of lipid metabolism by PPARalpha	0.402	0.0171	#NUM!	ANGPTL4,CD36
PI3K Cascade	0.395	0.0227	#NUM!	FGF19
DNA damage-induced 14-3-3σ Signaling	0.395	0.0227	#NUM!	CCNB1
B Cell Receptor Signaling	0.391	0.0136	#NUM!	APBB1IP,FCGR2A,IGHM,PTPRC,RAC2,VAV1
G Protein Signaling Mediated by Tubby	0.388	0.0143	-2	FCER1G,FYB1,GNAT1,VAV1
Human Embryonic Stem Cell Pluripotency	0.388	0.0151	#NUM!	ESRRB,PDGFRA,TFCP2L1
Cytosolic sensors of pathogen-associated DNA	0.387	0.0222	#NUM!	IRF7
Role of OCT4 in Mammalian Embryonic Stem Cell Pluripotency	0.387	0.0222	#NUM!	SPP1
nNOS Signaling in Neurons	0.387	0.0222	#NUM!	CAPN11
mTOR Signaling	0.378	0.0149	#NUM!	GPLD1,PLD4,RAC2
Glioma Signaling	0.376	0.0163	#NUM!	IGF2,PDGFRA
DNA Damage Bypass	0.373	0.0213	#NUM!	PCLAF
Oxidative Ethanol Degradation III	0.373	0.0213	#NUM!	Cyp2d22
CGAS-STING Signaling Pathway	0.372	0.0161	#NUM!	GJA1,TNFSF13
Apelin Muscle Signaling Pathway	0.366	0.0208	#NUM!	GNAT1
TP53 Regulates Transcription of Cell Cycle Genes	0.359	0.0204	#NUM!	CCNB1
HSP90 chaperone cycle for steroid hormone receptors in the presence of ligand	0.353	0.02	#NUM!	TUBB2B
Amyloid Processing	0.353	0.02	#NUM!	CAPN11
HGF Signaling	0.352	0.0155	#NUM!	ITGAM,ITGB2
Fc epsilon receptor (FCERI) signaling	0.348	0.0154	#NUM!	FCER1G,VAV1
C-type lectin receptors (CLRs)	0.348	0.0154	#NUM!	CLEC7A,FCER1G
Transcriptional regulation by RUNX2	0.347	0.0196	#NUM!	CCNB1
Cell Cycle: G2/M DNA Damage Checkpoint Regulation	0.347	0.0196	#NUM!	CCNB1
NAFLD Signaling Pathway	0.344	0.0141	#NUM!	CD36,PNPLA3,TNFSF13
Triacylglycerol Biosynthesis	0.34	0.0192	#NUM!	PNPLA3
Iron homeostasis signaling pathway	0.337	0.015	#NUM!	HBA1/HBA2,PDGFRA
Cell Cycle Control of Chromosomal Replication	0.334	0.0189	#NUM!	CDK18
TNF signaling	0.323	0.0182	#NUM!	USP2
Triacylglycerol Degradation	0.323	0.0182	#NUM!	PNPLA3
Phospholipase C Signaling	0.323	0.0124	#NUM!	FCER1G,FCGR2A,GPLD1,IGHM,ITGAM,ITGB2,PLCD3,PLD4,RAC2
ICOS-ICOSL Signaling in T Helper Cells	0.318	0.013	#NUM!	CD4,FCER1G,PTPRC,VAV1
Signaling by ERBB4	0.317	0.0179	#NUM!	GFAP
CD27 Signaling in Lymphocytes	0.317	0.0179	#NUM!	TRAF5
CCR5 Signaling in Macrophages	0.313	0.0129	#NUM!	CCR5,CD4,FCER1G,GNAT1
Semaphorin Signaling in Neurons	0.307	0.0172	#NUM!	RAC2
Necroptosis Signaling Pathway	0.306	0.0141	#NUM!	CAPN11,GLUL
Collagen degradation	0.301	0.0169	#NUM!	COL7A1
GADD45 Signaling	0.301	0.0169	#NUM!	CCNB1
Semaphorin Neuronal Repulsive Signaling Pathway	0.3	0.0139	#NUM!	ITGAM,ITGB2
CD28 Signaling in T Helper Cells	0.298	0.0127	#NUM!	CD4,FCER1G,PTPRC,VAV1
PXR/RXR Activation	0.296	0.0167	#NUM!	ABCC3
DDX58/IFIH1-mediated induction of interferon-alpha/beta	0.291	0.0164	#NUM!	IRF7
Peroxisomal protein import	0.287	0.0161	#NUM!	SLC27A2
Cohesin Chromatin Regulation Pathway	0.286	0.0128	#NUM!	CCNB1,CEBPA,IGF2
ERB2-ERBB3 Signaling	0.277	0.0156	#NUM!	ETV4
Remodeling of Epithelial Adherens Junctions	0.277	0.0156	#NUM!	TUBB2B
Collagen biosynthesis and modifying enzymes	0.273	0.0154	#NUM!	COL7A1
Mitotic Roles of Polo-Like Kinase	0.273	0.0154	#NUM!	CCNB1
Glutamate Receptor Signaling	0.273	0.0154	#NUM!	GLUL
Hematopoiesis from Pluripotent Stem Cells	0.272	0.0124	#NUM!	CD4,FCER1G,IGHM
Translocation of SLC2A4 (GLUT4) to the plasma membrane	0.268	0.0152	#NUM!	TUBB2B
HMGB1 Signaling	0.267	0.0129	#NUM!	RAC2,TNFSF13
Macrophage Classical Activation Signaling Pathway	0.261	0.0127	#NUM!	IRF8,TNFSF13
Plasma lipoprotein assembly, remodeling, and clearance	0.256	0.0145	#NUM!	ANGPTL4
Melatonin Signaling	0.256	0.0145	#NUM!	PLCD3
Germ Cell-Sertoli Cell Junction Signaling	0.248	0.0123	#NUM!	RAC2,TUBB2B
TREM1 Signaling	0.248	0.0141	#NUM!	TYROBP
Stearate Biosynthesis I (Animals)	0.248	0.0141	#NUM!	SLC27A2
COPII-mediated vesicle transport	0.244	0.0139	#NUM!	COL7A1
RAF/MAP kinase cascade	0.238	0.0117	#NUM!	APBB1IP,FGF19,PDGFRA
Leptin Signaling in Obesity	0.233	0.0133	#NUM!	PLCD3
Activation of NMDA receptors and postsynaptic events	0.229	0.0132	#NUM!	TUBB2B
Factors involved in megakaryocyte development and platelet production	0.229	0.0132	#NUM!	DOCK2
Chemokine Signaling	0.229	0.0132	#NUM!	CCR5
FXR/RXR Activation	0.228	0.0118	#NUM!	FGF19,TNFSF13
Sphingolipid metabolism	0.219	0.0127	#NUM!	ARSI
Cyclins and Cell Cycle Regulation	0.206	0.012	#NUM!	CCNB1
Platelet homeostasis	0.203	0.0119	#NUM!	P2RX2
NAD Signaling Pathway	0	0.00704	#NUM!	GJA1
Oxytocin in Brain Signaling Pathway	0	0.0107	#NUM!	PNPLA3,PTGS1
Oxytocin Signaling Pathway	0	0.00733	#NUM!	CD36,GJA1
Wound Healing Signaling Pathway	0	0.00837	#NUM!	COL7A1,TNFSF13
SNARE Signaling Pathway	0	0.00763	#NUM!	SYT15
Role of Chondrocytes in Rheumatoid Arthritis Signaling Pathway	0	0.0073	#NUM!	CEBPA
Glucocorticoid Receptor Signaling	0	0.0115	#NUM!	CEBPA,FCGR1A,GJA1,KRT12,KRT73,KRT8
Circadian Rhythm Signaling	0	0.0038	#NUM!	PLCD3
Synaptic Long Term Potentiation	0	0.00769	#NUM!	PLCD3
Chaperone Mediated Autophagy Signaling Pathway	0	0.00685	#NUM!	FCER1G,GFAP,PAX2
Myelination Signaling Pathway	0	0.00631	#NUM!	ITGB2,PDGFRA
Acetylcholine Receptor Signaling Pathway	0	0.00529	#NUM!	PLCD3
Microautophagy Signaling Pathway	0	0.00654	#NUM!	COL7A1
NFKBIE Signaling Pathway	0	0.0116	#NUM!	FCER1G,TNFSF12-TNFSF13,TNFSF13
Orexin Signaling Pathway	0	0.00431	#NUM!	PLCD3
NRF2-mediated Oxidative Stress Response	0	0.00457	#NUM!	Cyp2d22
PPARα/RXRα Activation	0	0.0108	#NUM!	CD36,PLCD3
Extracellular matrix organization	0	0.00971	#NUM!	COL7A1
Integration of energy metabolism	0	0.01	#NUM!	CD36
Generic Transcription Pathway	0	0.00429	#NUM!	ESRRB
Phase I - Functionalization of compounds	0	0.0109	#NUM!	PTGS1
Class B/2 (Secretin family receptors)	0	0.011	#NUM!	ADGRE1
L1CAM interactions	0	0.0087	#NUM!	TUBB2B
ABC-family proteins mediated transport	0	0.0102	#NUM!	ABCC3
Beta-catenin independent WNT signaling	0	0.0103	#NUM!	RAC2
Protein folding	0	0.0105	#NUM!	TUBB2B
Regulation of mitotic cell cycle	0	0.0116	#NUM!	CCNB1
Mitotic G1 phase and G1/S transition	0	0.00781	#NUM!	CCNB1
Cardiac conduction	0	0.00813	#NUM!	KCNJ14
Hedgehog 'off' state	0	0.00909	#NUM!	TUBB2B
Cilium Assembly	0	0.0051	#NUM!	TUBB2B
MAPK6/MAPK4 signaling	0	0.0112	#NUM!	ETV4
Deubiquitination	0	0.00397	#NUM!	USP2
COPI-mediated anterograde transport	0	0.0105	#NUM!	TUBB2B
Mitotic Prophase	0	0.0101	#NUM!	CCNB1
Cargo recognition for clathrin-mediated endocytosis	0	0.0098	#NUM!	CD4
Clathrin-mediated endocytosis	0	0.00806	#NUM!	CD4
Class I MHC mediated antigen processing and presentation	0	0.011	-1	CD36,CTSS,FCGR1A,NCF1
LXR/RXR Activation	0	0.00893	#NUM!	CD36
Mitochondrial Dysfunction	0	0.00308	#NUM!	CAPN11
Histone Modification Signaling Pathway	0	0.0111	#NUM!	HR,KDM5D,UHRF1
RAR Activation	0	0.00733	#NUM!	GNAT1,RAC2,TNFSF13
α-Adrenergic Signaling	0	0.00943	#NUM!	GNAT1
Clathrin-mediated Endocytosis Signaling	0	0.0103	#NUM!	FGF19,ITGB2
Role of NFAT in Regulation of the Immune Response	0	0.00933	-1.342	CD4,FCER1G,FCGR1A,FCGR2A,GNAT1,IGHM
FcγRIIB Signaling in B Lymphocytes	0	0.00292	#NUM!	IGHM
Calcium-induced T Lymphocyte Apoptosis	0	0.00772	#NUM!	CD4,FCER1G
Cytotoxic T Lymphocyte-mediated Apoptosis of Target Cells	0	0.00427	#NUM!	FCER1G
CCR3 Signaling in Eosinophils	0	0.00781	#NUM!	GNAT1
Neuropathic Pain Signaling in Dorsal Horn Neurons	0	0.0101	#NUM!	PLCD3
Relaxin Signaling	0	0.00662	#NUM!	GNAT1
Lipid Antigen Presentation by CD1	0	0.00448	#NUM!	FCER1G
Cholecystokinin/Gastrin-mediated Signaling	0	0.00885	#NUM!	RAC2
ATM Signaling	0	0.0102	#NUM!	CCNB1
Androgen Signaling	0	0.00613	#NUM!	GNAT1
p70S6K Signaling	0	0.00771	#NUM!	F2RL1,IGHM,PLCD3
G Beta Gamma Signaling	0	0.00787	#NUM!	GNAT1
Communication between Innate and Adaptive Immune Cells	0	0.00741	#NUM!	CD4,FCER1G,IGHM,TNFSF13
CDC42 Signaling	0	0.0111	#NUM!	FCER1G,ITGAM,ITGB2,VAV1
ILK Signaling	0	0.0105	#NUM!	ITGB2,RAC2
AMPK Signaling	0	0.00844	#NUM!	ADRA2B,GNAT1
Protein Kinase A Signaling	0	0.00775	#NUM!	CDKN3,PLCD3,PTPRC
Regulation of eIF4 and p70S6K Signaling	0	0.0114	#NUM!	ITGAM,ITGB2
RANK Signaling in Osteoclasts	0	0.0112	#NUM!	TRAF5
OX40 Signaling Pathway	0	0.0112	#NUM!	CD4,FCER1G,TRAF5
Netrin Signaling	0	0.00588	#NUM!	RAC2
D-myo-inositol-5-phosphate Metabolism	0	0.0106	#NUM!	PLCD3,PTPRC
D-myo-inositol (1,4,5,6)-Tetrakisphosphate Biosynthesis	0	0.00581	#NUM!	PTPRC
Superpathway of Inositol Phosphate Compounds	0	0.00889	#NUM!	PLCD3,PTPRC
D-myo-inositol (3,4,5,6)-tetrakisphosphate Biosynthesis	0	0.00581	#NUM!	PTPRC
3-phosphoinositide Degradation	0	0.00546	#NUM!	PTPRC
3-phosphoinositide Biosynthesis	0	0.00505	#NUM!	PTPRC
Salvage Pathways of Pyrimidine Ribonucleotides	0	0.0109	#NUM!	CDK18
UVA-Induced MAPK Signaling	0	0.0103	#NUM!	PLCD3
STAT3 Pathway	0	0.00741	#NUM!	PDGFRA
Adipogenesis pathway	0	0.00741	#NUM!	CEBPA
Unfolded protein response	0	0.0112	#NUM!	CEBPA
Estrogen Receptor Signaling	0	0.0075	#NUM!	GNAT1,IGF2,PLCD3
SAPK/JNK Signaling	0	0.00641	#NUM!	FCER1G,RAC2
Protein Ubiquitination Pathway	0	0.00758	#NUM!	CRYAA/LOC102724652,USP2
FGF Signaling	0	0.0116	#NUM!	FGF19
Insulin Receptor Signaling	0	0.00725	#NUM!	ASIC3
PPAR Signaling	0	0.00952	#NUM!	PDGFRA
IGF-1 Signaling	0	0.0098	#NUM!	CCN2
TGF-β Signaling	0	0.0105	#NUM!	IRF7
Apoptosis Signaling	0	0.00971	#NUM!	CAPN11
NF-κB Signaling	0	0.00798	#NUM!	FCER1G,PDGFRA,TRAF5
PDGF Signaling	0	0.0116	#NUM!	PDGFRA
BMP signaling pathway	0	0.0115	#NUM!	FST
Opioid Signaling Pathway	0	0.00741	#NUM!	GNAT1,RAC2
Endocannabinoid Neuronal Synapse Pathway	0	0.00676	#NUM!	PLCD3
Endocannabinoid Developing Neuron Pathway	0	0.00794	#NUM!	RAC2
Synaptogenesis Signaling Pathway	0	0.00658	#NUM!	CDH19,SYT15
Insulin Secretion Signaling Pathway	0	0.00752	#NUM!	ASIC3,PLCD3
Calcium Signaling	0	0.00478	#NUM!	HTR3A
Eicosanoid Signaling	0	0.011	#NUM!	PLCD3,PNPLA3,PTGS1
Ferroptosis Signaling Pathway	0	0.00781	#NUM!	ANGPTL4
